# Supplementary material for: Increased physical activity improves gut microbiota composition and reduces short-chain fatty acid concentrations in older adults with insomnia
Source: Sci Rep. 2022 Feb 10;12:2265. doi: 10.1038/s41598-022-05099-w (PMC8831598; doi:10.1038/s41598-022-05099-w)
Supplement: Supplementary file 1 — Supplementary Information. [file 41598_2022_5099_MOESM1_ESM.xlsx]

## Sheet: ASVs
Table S1: Spearman correlations between the gut microbiome and all measurable variables.
	t	Spearman R	P value	t	Spearman R	P value	t	Spearman R	P value	t	Spearman R	P value	t	Spearman R	P value	t	Spearman R	P value	t	Spearman R	P value	t	Spearman R	P value	t	Spearman R	P value	t	Spearman R	P value	t	Spearman R	P value	t	Spearman R	P value	t	Spearman R	P value	t	Spearman R	P value	t	Spearman R	P value	t	Spearman R	P value	t
	Acetate	Acetate	Acetate	age	age	age	BMI	BMI	BMI	Butyrate	Butyrate	Butyrate	ET	ET	ET	Fiber_1	Fiber_1	Fiber_1	Isobutyrate	Isobutyrate	Isobutyrate	Isovalerate	Isovalerate	Isovalerate	physical_activity	physical_activity	physical_activity	Propionate	Propionate	Propionate	Protein_1	Protein_1	Protein_1	SE	SE	SE	SOL	SOL	SOL	ST	ST	ST	Total_SCFAs	Total_SCFAs	Total_SCFAs	TST	TST	TST	Valerate
ASV00001	1.33262	0.190812	0.189	-0.50507	-0.0734729	0.616	-0.482758	-0.0702435	0.632	0.887844	0.128433	0.379	0.21815	0.0318044	0.828	2.35644	0.325056	0.023	1.8486	0.274303	0.616	-1.50532	-0.214464	0.139	0.151919	0.0221542	0.88	0.122356	0.0186559	0.903	1.82636	0.257424	0.074	-1.95491	-0.274222	0.057	2.02342	0.283074	0.049	0.517736	0.0753051	0.607	0.926102	0.136758	0.359	0.568879	0.0826953	0.572	-1.44408
ASV00002	-0.438129	-0.0637776	0.663	-0.43383	-0.0631543	0.666	0.467544	0.0680403	0.642	0.0113765	0.00165943	0.991	-0.647204	-0.0939865	0.521	-0.348635	-0.050788	0.729	-0.846838	-0.129568	0.666	1.01413	0.146334	0.316	-0.185885	-0.0271041	0.853	0.0975587	0.0148759	0.923	-1.28896	-0.184776	0.204	-0.0743309	-0.0108416	0.941	-1.16798	-0.167948	0.249	0.235099	0.0342726	0.815	0.206697	0.0307979	0.837	0.388943	0.0566421	0.699	1.44929
ASV00003	1.02329	0.147626	0.311	1.0967	0.157962	0.278	0.72568	0.105263	0.472	1.73491	0.245329	0.089	-0.910893	-0.13171	0.367	-0.0760232	-0.0110884	0.94	0.595268	0.0914668	0.278	0.291942	0.0425456	0.772	1.03414	0.149158	0.306	-0.420169	-0.0639441	0.676	1.81425	0.25583	0.076	-1.42772	-0.20388	0.16	0.775937	0.112464	0.442	1.26236	0.18109	0.213	1.11245	0.163601	0.272	-0.951827	-0.137519	0.346	0.480608
ASV00004	-3.02405	-0.403584	0.004	-0.863574	-0.124978	0.392	-0.186733	-0.0272277	0.853	-2.36991	-0.326716	0.022	0.157938	0.0230316	0.875	-1.73618	-0.245497	0.089	-1.64607	-0.246178	0.392	-1.54901	-0.220391	0.128	-0.58524	-0.0850567	0.561	-2.09748	-0.304657	0.042	-1.06262	-0.153169	0.293	2.2528	0.312182	0.029	-2.14085	-0.298079	0.038	-0.22189	-0.032349	0.825	-2.81829	-0.387332	0.007	-0.888	-0.128455	0.379	-1.45557
ASV00005	1.40923	0.201347	0.165	0.678137	0.098436	0.501	-0.132961	-0.0193907	0.895	1.79656	0.253495	0.079	0.29554	0.0430689	0.769	0.516486	0.0751243	0.608	1.4441	0.217495	0.501	-1.81815	-0.256344	0.075	0.408607	0.0594959	0.685	0.976721	0.147323	0.334	0.0704826	0.0102804	0.944	-1.70579	-0.241453	0.095	0.150468	0.0219427	0.881	1.58089	0.2247	0.121	1.13538	0.166879	0.262	-0.419862	-0.0611287	0.676	-0.281145
ASV00006	0.373397	0.0543849	0.711	-1.00394	-0.144894	0.321	-0.170595	-0.0248762	0.865	-0.223967	-0.0326516	0.824	-0.175194	-0.0255464	0.862	0.119322	0.0174022	0.906	0.679723	0.104311	0.321	-0.180584	-0.0263317	0.857	-0.720686	-0.104547	0.475	0.0654214	0.00997617	0.948	-0.292632	-0.042646	0.771	-0.583256	-0.0847704	0.563	0.333012	0.0485175	0.741	0.417106	0.0607288	0.679	-0.104283	-0.0155437	0.917	-0.590395	-0.0858005	0.558	0.115682
ASV00007	0.0861609	0.0125669	0.932	-0.442762	-0.0644493	0.66	0.911	0.131725	0.367	-1.27238	-0.182479	0.209	-0.132292	-0.0192932	0.895	-1.38087	-0.197455	0.174	2.18257	0.319164	0.66	0.794279	0.115088	0.431	-1.09009	-0.157034	0.281	0.118519	0.018071	0.906	-0.605028	-0.0879107	0.548	0.271491	0.03957	0.787	-0.00249225	-0.000363532	0.998	-1.49107	-0.212527	0.143	0.0410062	0.00611272	0.967	1.00092	0.144467	0.322	-0.39955
ASV00008	0.780649	0.113138	0.439	2.44743	0.336213	0.018	1.048	0.151112	0.3	0.281864	0.0410793	0.779	-0.132237	-0.0192852	0.895	-1.54714	-0.220137	0.129	0.288701	0.0445034	0.018	0.767191	0.111212	0.447	0.289777	0.0422306	0.773	-0.559362	-0.0849933	0.579	-0.331434	-0.0482882	0.742	-0.601792	-0.0874441	0.55	1.23363	0.1771	0.223	0.38868	0.056604	0.699	-0.0487025	-0.00725995	0.961	-0.397454	-0.0578774	0.693	-0.955036
ASV00009	0.359922	0.0524279	0.721	0.479233	0.0697331	0.634	0.964151	0.139265	0.34	0.472114	0.0687022	0.639	0.544422	0.0791629	0.589	0.283589	0.0413303	0.778	1.57929	0.23676	0.634	0.426869	0.0621449	0.671	-2.07299	-0.289435	0.044	0.119081	0.0181566	0.906	1.38014	0.197354	0.174	0.00776759	0.00113302	0.994	-0.248392	-0.0362079	0.805	0.490329	0.0713396	0.626	0.562009	0.0834868	0.577	0.18225	0.0265744	0.856	0.322666
ASV00010	-0.473469	-0.0688984	0.638	-0.401269	-0.058431	0.69	0.802245	0.116226	0.426	-1.68434	-0.238591	0.099	-1.50273	-0.214112	0.14	1.69917	0.24057	0.096	1.51749	0.227987	0.69	-1.2433	-0.178444	0.22	0.904583	0.130813	0.37	-0.420804	-0.0640403	0.676	1.65903	0.235206	0.104	-1.42773	-0.203881	0.16	1.33038	0.190502	0.19	-1.88692	-0.265367	0.065	-1.21044	-0.177574	0.232	-0.661191	-0.0959992	0.512	-2.41481
ASV00011	-0.757354	-0.109803	0.453	1.68356	0.238486	0.099	0.0435887	0.00635794	0.965	-0.878845	-0.127152	0.384	-0.355468	-0.0517808	0.724	-3.30164	-0.433898	0.002	0.0434726	0.00670781	0.099	-0.738599	-0.107116	0.464	1.15828	0.166591	0.253	-2.85737	-0.399468	0.007	-1.12518	-0.161958	0.266	-0.853124	-0.123489	0.398	-0.311724	-0.0454227	0.757	-0.785707	-0.113862	0.436	-1.43858	-0.209684	0.157	1.01947	0.147087	0.313	-2.02246
ASV00012	-0.410182	-0.0597244	0.684	-2.17617	-0.302551	0.035	-0.139319	-0.0203175	0.89	-0.377123	-0.054926	0.708	0.784143	0.113638	0.437	0.378557	0.0551342	0.707	-0.698352	-0.107138	0.035	-3.75996	-0.480872	0	0.304763	0.0444104	0.762	-0.104625	-0.0159531	0.917	-0.382393	-0.0556911	0.704	0.871347	0.126085	0.388	-0.168393	-0.0245552	0.867	0.479986	0.0698422	0.633	-0.308454	-0.0459331	0.759	0.691506	0.100357	0.493	-1.45655
ASV00013	1.17687	0.169189	0.245	0.588666	0.0855509	0.559	0.294381	0.0429003	0.77	1.55869	0.2217	0.126	-0.591653	-0.0859818	0.557	-1.6187	-0.229794	0.112	2.21203	0.323026	0.559	1.85094	0.260654	0.07	0.517802	0.0753146	0.607	0.41409	0.0630225	0.681	-0.953681	-0.137782	0.345	-0.709029	-0.102874	0.482	-0.099218	-0.0144709	0.921	0.631079	0.0916647	0.531	1.62495	0.235424	0.111	-0.484234	-0.0704573	0.63	1.27091
ASV00015	1.46187	0.208548	0.15	-0.352437	-0.0513405	0.726	0.0446823	0.00651744	0.965	0.169155	0.0246664	0.866	-1.09905	-0.158292	0.277	0.864253	0.125074	0.392	1.00382	0.153067	0.726	2.18319	0.303437	0.034	-1.68335	-0.238459	0.099	0.645338	0.09794	0.522	0.782203	0.113361	0.438	-1.19433	-0.171626	0.238	0.102728	0.0149827	0.919	-0.123218	-0.0179702	0.902	1.2863	0.188319	0.205	-1.31139	-0.18788	0.196	1.03934
ASV00016	0.411593	0.0599291	0.683	0.880302	0.12736	0.383	0.825919	0.119608	0.413	1.21239	0.174143	0.231	-1.0313	-0.148757	0.308	-1.30948	-0.187616	0.197	-0.392657	-0.0604774	0.383	2.12782	0.296426	0.039	-0.444852	-0.0647522	0.658	0.866915	0.131063	0.391	-2.13151	-0.296894	0.038	-1.61237	-0.228942	0.114	0.177007	0.0258105	0.86	0.165752	0.0241703	0.869	0.540411	0.0802996	0.592	-0.797501	-0.115548	0.429	1.507
ASV00017	1.34195	0.192098	0.186	1.64511	0.23334	0.107	-0.590783	-0.0858563	0.557	2.48205	0.340421	0.017	-0.161764	-0.0235892	0.872	-0.342715	-0.0499278	0.733	0.509638	0.0783967	0.107	0.525793	0.0764702	0.602	-1.41991	-0.20281	0.162	1.35189	0.201915	0.183	-0.912462	-0.131933	0.366	-1.69176	-0.239582	0.097	-0.121132	-0.0176662	0.904	1.96572	0.275623	0.055	1.75962	0.253725	0.085	-1.06111	-0.152958	0.294	2.1769
ASV00018	-0.110319	-0.0160896	0.913	0.213852	0.0311784	0.832	1.36271	0.194957	0.179	0.526507	0.0765734	0.601	-0.804006	-0.116478	0.425	-0.435537	-0.0634019	0.665	-1.56878	-0.235272	0.832	1.08689	0.156584	0.283	-0.238312	-0.0347404	0.813	1.0143	0.152861	0.316	0.237119	0.0345667	0.814	-0.371529	-0.0541136	0.712	-0.0486291	-0.00709311	0.961	-0.272417	-0.0397047	0.786	0.573717	0.0852136	0.569	-0.210353	-0.0306688	0.834	0.990749
ASV00019	0.158482	0.0231108	0.875	1.00691	0.145313	0.319	2.40213	0.330675	0.02	0.646073	0.0938237	0.521	-0.170774	-0.0249023	0.865	-1.16054	-0.166908	0.252	0.991831	0.151281	0.319	0.173666	0.0253236	0.863	-2.41994	-0.332857	0.019	0.460758	0.0700922	0.647	-0.193231	-0.0281745	0.848	-0.736114	-0.10676	0.465	-0.332016	-0.0483728	0.741	0.489784	0.0712607	0.627	0.824965	0.122059	0.414	-0.25185	-0.0367114	0.802	0.380744
ASV00020	0.916589	0.132519	0.364	0.384235	0.0559586	0.703	-0.746127	-0.108195	0.459	0.761988	0.110467	0.45	0.173608	0.0253152	0.863	-0.248561	-0.0362325	0.805	-1.1963	-0.181526	0.703	-1.07062	-0.154295	0.29	1.43659	0.205094	0.157	0.0208344	0.0031772	0.983	-0.209952	-0.0306104	0.835	-0.255695	-0.037271	0.799	0.991908	0.143194	0.326	1.14802	0.165156	0.257	0.621676	0.0922786	0.537	-1.11385	-0.160369	0.271	0.700236
ASV00021	0.00220044	0.000320967	0.998	-0.954595	-0.137911	0.345	-0.680175	-0.098729	0.5	-0.60378	-0.0877308	0.549	-0.663822	-0.0963776	0.51	-0.385281	-0.0561105	0.702	1.47437	0.221831	0.345	0.328425	0.0478509	0.744	-1.5041	-0.214299	0.139	0.254432	0.0387714	0.8	-1.83868	-0.259045	0.072	-0.691494	-0.100356	0.493	1.0837	0.156135	0.284	-0.341911	-0.0498109	0.734	0.186184	0.027744	0.853	0.706765	0.102549	0.483	0.580157
ASV00022	-1.11506	-0.160538	0.27	-1.93546	-0.271696	0.059	-0.673997	-0.0978408	0.504	-1.6374	-0.232305	0.108	0.916088	0.132448	0.364	0.0806037	0.0117565	0.936	-0.36227	-0.0558124	0.059	-1.88286	-0.264837	0.066	0.681355	0.0988986	0.499	-1.04168	-0.156887	0.303	-0.138402	-0.0201838	0.891	0.360075	0.05245	0.72	1.19561	0.171804	0.238	0.0135024	0.00196952	0.989	-1.14953	-0.168899	0.256	1.19282	0.171416	0.239	-1.93171
ASV00023	-0.489514	-0.0712216	0.627	0.682311	0.0990359	0.498	1.16116	0.166995	0.251	-0.463135	-0.0674015	0.645	-1.53367	-0.218313	0.132	-0.216943	-0.0316286	0.829	-0.0382619	-0.00590384	0.498	3.12689	0.414977	0.003	-0.494576	-0.0719543	0.623	-1.1386	-0.171075	0.261	1.13468	0.163289	0.262	-0.0193731	-0.00282584	0.985	-0.522831	-0.0760419	0.604	-2.20558	-0.306258	0.032	-0.683759	-0.101403	0.498	0.0455634	0.00664596	0.964	0.590619
ASV00024	0.659176	0.0957093	0.513	0.882137	0.127621	0.382	-0.331487	-0.0482959	0.742	1.60475	0.227916	0.115	-1.33844	-0.191614	0.187	-0.504264	-0.0733563	0.616	1.09719	0.166924	0.382	0.540985	0.0786662	0.591	-1.27542	-0.182901	0.208	0.108895	0.016604	0.914	-0.00730868	-0.00106608	0.994	-1.69216	-0.239635	0.097	-0.149043	-0.021735	0.882	0.29832	0.0434733	0.767	0.365292	0.054374	0.717	-0.728533	-0.105673	0.47	0.279767
ASV00025	-0.0546379	-0.00796951	0.957	0.54764	0.0796279	0.587	1.1426	0.164398	0.259	-0.00993386	-0.001449	0.992	0.197781	0.0288373	0.844	-0.665455	-0.0966125	0.509	0.472151	0.0726619	0.587	-0.260601	-0.0379852	0.796	-0.427987	-0.0623071	0.671	0.12987	0.0198011	0.897	-0.199727	-0.0291208	0.843	-0.141091	-0.0205758	0.888	0.345666	0.0503567	0.731	1.50121	0.213905	0.14	0.484632	0.0720568	0.63	-0.10233	-0.0149247	0.919	0.345726
ASV00026	0.474247	0.0690112	0.638	0.572547	0.0832248	0.57	-1.92901	-0.270857	0.06	0.74942	0.108667	0.457	-1.27611	-0.182997	0.208	1.23981	0.177959	0.221	0.152589	0.0235385	0.57	1.27638	0.183034	0.208	-0.696291	-0.101045	0.49	0.00696253	0.00106178	0.994	0.595503	0.0865371	0.554	-1.72965	-0.244629	0.09	0.897401	0.129792	0.374	-1.61784	-0.229678	0.112	0.473133	0.0703557	0.638	0.00282458	0.000412007	0.998	0.356121
ASV00027	0.839474	0.121542	0.405	-0.230836	-0.0336518	0.818	-0.150453	-0.0219405	0.881	0.525496	0.0764273	0.602	-1.42378	-0.203341	0.161	0.193946	0.0282786	0.847	1.14236	0.173594	0.818	0.769275	0.11151	0.446	0.937943	0.13555	0.353	-0.64545	-0.0979568	0.522	0.887648	0.128405	0.379	-1.01654	-0.146674	0.315	0.578661	0.0841074	0.566	0.248764	0.0362622	0.805	0.479452	0.0712907	0.634	-1.51962	-0.216407	0.135	0.289628
ASV00028	-0.540566	-0.0786057	0.591	0.42094	0.061285	0.676	0.537043	0.0780966	0.594	0.352928	0.0514118	0.726	1.60259	0.227625	0.116	2.05879	0.287616	0.045	0.683629	0.104904	0.676	-0.410056	-0.0597061	0.684	-0.867978	-0.125605	0.39	-0.419478	-0.0638392	0.677	2.32389	0.321032	0.025	-0.904039	-0.130736	0.371	0.254868	0.0371507	0.8	1.85317	0.260947	0.07	-0.0253314	-0.00377615	0.98	1.11768	0.160906	0.269	-0.378928
ASV00029	-0.0451627	-0.00658752	0.964	-1.27861	-0.183343	0.207	-0.549856	-0.0799479	0.585	-0.177205	-0.0258394	0.86	0.192641	0.0280885	0.848	0.598681	0.0869955	0.552	1.41754	0.213679	0.207	-1.24481	-0.178653	0.219	-1.80775	-0.254973	0.077	0.29121	0.0443653	0.772	-0.691916	-0.100416	0.492	0.611577	0.0888549	0.544	-0.967413	-0.139727	0.338	-0.565295	-0.0821778	0.575	-0.360028	-0.0535926	0.721	0.594224	0.0863526	0.555	-0.630896
ASV00030	-0.315676	-0.0459973	0.754	0.0779192	0.0113649	0.938	-0.219411	-0.0319879	0.827	-0.656004	-0.095253	0.515	-1.15443	-0.166054	0.254	-3.27259	-0.430791	0.002	-0.014965	-0.00230914	0.938	1.27167	0.182381	0.21	0.172059	0.0250894	0.864	-0.30553	-0.0465424	0.761	-1.29861	-0.186112	0.2	1.64278	0.233028	0.107	-0.833414	-0.120677	0.409	-0.815597	-0.118134	0.419	0.00330199	0.000492231	0.997	0.714957	0.103725	0.478	1.56382
ASV00031	0.994573	0.14357	0.325	0.606821	0.0881692	0.547	-1.16891	-0.168078	0.248	-0.109287	-0.0159392	0.913	-0.561232	-0.0815911	0.577	0.361925	0.0527188	0.719	0.396634	0.0610877	0.547	0.914287	0.132192	0.365	-0.632412	-0.0918567	0.53	-0.72515	-0.109914	0.472	1.51526	0.215814	0.136	-1.79564	-0.253373	0.079	0.770191	0.111642	0.445	-0.63907	-0.0928155	0.526	0.329502	0.0490601	0.743	-0.516256	-0.0750911	0.608	-0.34361
ASV00032	0.592881	0.086159	0.556	2.87876	0.387163	0.006	0.498583	0.0725342	0.62	0.842221	0.121934	0.404	-1.32647	-0.189962	0.191	-2.28221	-0.315853	0.027	0.349616	0.0538686	0.006	3.94442	0.498701	0	-0.99964	-0.144287	0.323	-0.44969	-0.0684164	0.655	-0.526883	-0.0766278	0.601	-0.589302	-0.0856428	0.558	0.306462	0.0446574	0.761	-1.32507	-0.18977	0.192	0.489468	0.0727721	0.627	0.00318519	0.000464608	0.997	1.9576
ASV00033	0.643906	0.0935118	0.523	0.902748	0.130552	0.371	0.449193	0.0653814	0.655	2.1997	0.305518	0.033	-0.752082	-0.109048	0.456	-0.851898	-0.123314	0.399	-0.690239	-0.105907	0.371	0.0282993	0.00412784	0.978	1.30271	0.18668	0.199	1.42357	0.212151	0.162	0.721803	0.104707	0.474	-1.06621	-0.153676	0.292	0.835043	0.12091	0.408	0.40972	0.0596573	0.684	1.12519	0.165422	0.266	-1.03205	-0.148863	0.307	0.899476
ASV00034	0.811288	0.117518	0.421	-0.823127	-0.119209	0.415	-0.175794	-0.0256338	0.861	1.22812	0.176332	0.226	-0.803749	-0.116441	0.426	0.781177	0.113214	0.439	-0.0467908	-0.00721979	0.415	0.0927643	0.0135298	0.926	0.200385	0.0292167	0.842	0.227049	0.0346039	0.821	0.930131	0.134442	0.357	-0.359768	-0.0524054	0.721	0.659641	0.0957762	0.513	0.0750353	0.0109444	0.941	0.597578	0.0887302	0.553	-0.546408	-0.0794499	0.587	0.652375
ASV00035	-0.886814	-0.128286	0.38	-0.040319	-0.00588103	0.968	-0.14627	-0.0213307	0.884	-0.694512	-0.100789	0.491	0.425441	0.0619379	0.672	1.0086	0.145552	0.318	-0.222628	-0.034332	0.968	-0.644482	-0.0935947	0.522	2.1115	0.294349	0.04	-0.893286	-0.134978	0.377	1.5773	0.224216	0.121	-0.688788	-0.0999667	0.494	-0.0646656	-0.00943203	0.949	0.625119	0.0908063	0.535	-1.0494	-0.154556	0.3	-0.900547	-0.130239	0.372	-1.59998
ASV00036	-0.216117	-0.0315082	0.83	1.3844	0.197941	0.173	-0.561177	-0.0815832	0.577	-0.645739	-0.0937757	0.522	-0.852276	-0.123368	0.398	-0.0228667	-0.00333543	0.982	0.462479	0.071181	0.173	0.827555	0.119841	0.412	-0.421075	-0.0613046	0.676	-0.561285	-0.0852833	0.578	-0.105119	-0.0153314	0.917	-1.41591	-0.202262	0.163	-1.25891	-0.180611	0.214	-1.59545	-0.226664	0.117	-1.01436	-0.149512	0.316	1.07049	0.154278	0.29	0.105691
ASV00037	-1.22937	-0.176507	0.225	0.0943448	0.0137603	0.925	-0.133357	-0.0194485	0.894	-1.79162	-0.252843	0.08	-0.469103	-0.0682661	0.641	-0.982323	-0.141838	0.331	-0.977954	-0.149212	0.925	-1.43725	-0.205183	0.157	-0.108596	-0.0158384	0.914	-1.86292	-0.273279	0.069	-1.53511	-0.218508	0.131	0.0744102	0.0108532	0.941	0.287573	0.04191	0.775	-0.736456	-0.106809	0.465	-1.75162	-0.252646	0.087	0.0769027	0.0112167	0.939	-1.54174
ASV00038	1.73362	0.245158	0.09	-0.869031	-0.125755	0.389	-1.26254	-0.181115	0.213	0.474189	0.0690027	0.638	-0.122581	-0.0178774	0.903	-0.413967	-0.0602736	0.681	1.60563	0.240483	0.389	-0.509402	-0.0740996	0.613	1.8282	0.257666	0.074	-0.318346	-0.0484902	0.752	-0.0205161	-0.00299257	0.984	-0.189439	-0.0276219	0.851	-0.00571716	-0.000833933	0.995	0.384396	0.055982	0.702	0.811669	0.12012	0.421	-0.157966	-0.0230356	0.875	-0.475317
ASV00039	-0.418877	-0.0609858	0.677	-0.716506	-0.103947	0.477	0.162751	0.023733	0.871	0.829544	0.120125	0.411	-0.245338	-0.0357633	0.807	0.6795	0.098632	0.5	-0.344488	-0.0530807	0.477	-1.84762	-0.260218	0.071	0.000372304	5.43e-05	1	0.25129	0.0382933	0.803	1.04482	0.150662	0.301	-0.384449	-0.0559896	0.702	-0.518648	-0.075437	0.606	0.435608	0.0634121	0.665	0.0421012	0.00627595	0.967	-0.112079	-0.0163461	0.911	-1.03899
ASV00040	0.660444	0.0958917	0.512	1.31884	0.188909	0.194	-0.703642	-0.1021	0.485	0.819617	0.118708	0.417	-1.35122	-0.193375	0.183	-1.12317	-0.161676	0.267	-0.104442	-0.0161137	0.194	0.156189	0.0227765	0.877	0.178828	0.0260758	0.859	0.241485	0.0368012	0.81	-0.401157	-0.0584149	0.69	-0.807103	-0.116921	0.424	-0.0263126	-0.00383806	0.979	-0.329853	-0.0480583	0.743	1.0402	0.153233	0.304	-0.505229	-0.0734959	0.616	1.25057
ASV00041	-0.313155	-0.0456307	0.756	-1.32262	-0.18943	0.192	0.602142	0.0874946	0.55	0.336705	0.0490544	0.738	-1.64108	-0.232799	0.107	1.04651	0.150901	0.301	-0.463799	-0.0713831	0.192	-1.66229	-0.235641	0.103	-0.169118	-0.0246609	0.866	0.485766	0.0738762	0.63	1.1016	0.158649	0.276	0.878122	0.127049	0.384	-0.851338	-0.123234	0.399	0.420771	0.0612605	0.676	0.023569	0.00351344	0.981	-1.59301	-0.226335	0.118	-0.201285
ASV00042	-0.768701	-0.111428	0.446	0.212194	0.0309368	0.833	-0.0924596	-0.0134854	0.927	-1.19279	-0.171411	0.239	0.38232	0.0556806	0.704	-0.508692	-0.0739969	0.613	0.437621	0.067373	0.833	0.758316	0.109941	0.452	0.778729	0.112864	0.44	-1.56449	-0.232069	0.125	-0.388265	-0.0565437	0.7	0.0839073	0.0122382	0.933	1.02194	0.147436	0.312	-0.359978	-0.052436	0.72	-1.43429	-0.209086	0.158	1.98528	0.278155	0.053	-0.647578
ASV00043	0.138776	0.0202384	0.89	1.13573	0.163435	0.262	0.393198	0.0572597	0.696	-0.205579	-0.0299734	0.838	-0.662258	-0.0961527	0.511	0.620355	0.0901199	0.538	0.144821	0.0223407	0.262	0.844742	0.122293	0.403	0.454472	0.0661464	0.652	-1.36009	-0.20309	0.181	2.52177	0.345223	0.015	-2.41179	-0.331859	0.02	1.92055	0.269755	0.061	-1.41852	-0.20262	0.163	-0.464868	-0.0691326	0.644	-0.173226	-0.0252596	0.863	-1.25554
ASV00044	0.799373	0.115816	0.428	-0.531909	-0.0773545	0.597	-1.79797	-0.253682	0.079	0.984442	0.142138	0.33	1.13716	0.163636	0.261	1.39184	0.198962	0.171	1.82137	0.270561	0.597	0.815689	0.118147	0.419	0.47958	0.0697834	0.634	0.989655	0.149231	0.328	-0.221639	-0.0323125	0.826	-0.804513	-0.11655	0.425	0.745544	0.108111	0.46	-0.0314795	-0.00459171	0.975	1.44996	0.211269	0.154	1.15763	0.166501	0.253	0.968612
ASV00046	-1.28097	-0.183669	0.206	1.52952	0.21775	0.133	-1.59157	-0.226141	0.118	-1.0614	-0.152998	0.294	0.142263	0.0207467	0.887	0.673497	0.0977689	0.504	-0.0180508	-0.0027853	0.133	-0.913622	-0.132098	0.366	0.570853	0.0829804	0.571	-2.08997	-0.303667	0.043	1.05846	0.152585	0.295	-0.39179	-0.0570554	0.697	-1.37629	-0.196825	0.175	0.0810124	0.011816	0.936	-0.898713	-0.132786	0.374	-0.0790753	-0.0115336	0.937	-1.5976
ASV00047	-1.32618	-0.189923	0.191	-1.63076	-0.231414	0.11	0.119349	0.0174062	0.906	-2.61206	-0.356041	0.012	1.51461	0.215727	0.137	0.786899	0.114032	0.435	0.342234	0.0527343	0.11	-0.644116	-0.0935421	0.523	-0.407828	-0.0593828	0.685	-1.15691	-0.173744	0.254	1.12268	0.161607	0.267	1.47076	0.20976	0.148	-0.851482	-0.123254	0.399	-0.881203	-0.127488	0.383	-1.55778	-0.226201	0.126	1.81136	0.255449	0.076	-1.77969
ASV00048	0.320611	0.0467149	0.75	-0.36086	-0.052564	0.72	-0.614201	-0.0892331	0.542	-0.300624	-0.0438084	0.765	0.14949	0.0218002	0.882	1.41244	0.201788	0.164	-1.21258	-0.183914	0.72	-0.790722	-0.114579	0.433	0.386811	0.0563326	0.701	0.409996	0.062402	0.684	0.788921	0.114321	0.434	-0.609587	-0.088568	0.545	0.73608	0.106755	0.465	0.177788	0.0259244	0.86	0.297252	0.0442682	0.768	-0.0492722	-0.0071869	0.961	-0.367892
ASV00049	0.266146	0.0387922	0.791	-1.03599	-0.149419	0.306	0.223229	0.032544	0.824	-0.237277	-0.0345897	0.813	-0.123029	-0.0179428	0.903	-0.361561	-0.0526659	0.719	0	0	0.306	0.265555	0.0387062	0.792	-3.78456	-0.483286	0	1.14928	0.172633	0.257	-1.70959	-0.24196	0.094	0.695754	0.100967	0.49	-0.164429	-0.0239776	0.87	-0.608238	-0.0883735	0.546	0.622771	0.0924397	0.537	0.0820059	0.0119609	0.935	0.687389
ASV00050	0.0178175	0.00259893	0.986	-0.0810591	-0.0118229	0.936	-1.09039	-0.157076	0.281	0.068974	0.0100604	0.945	-0.504597	-0.0734045	0.616	1.04483	0.150664	0.301	-0.503676	-0.0774852	0.936	1.33827	0.19159	0.187	0.568074	0.082579	0.573	-0.714836	-0.108369	0.479	0.386513	0.0562893	0.701	-0.68272	-0.0990948	0.498	0.852622	0.123417	0.398	-1.88832	-0.265551	0.065	0.0757693	0.0112943	0.94	0.303768	0.0442657	0.763	0.369173
ASV00051	-0.209967	-0.0306125	0.835	-1.56552	-0.222624	0.124	0.339124	0.0494059	0.736	0.19402	0.0282895	0.847	0.978545	0.141303	0.333	-0.080442	-0.0117329	0.936	-0.581006	-0.0892931	0.124	1.05861	0.152606	0.295	-0.663482	-0.0963287	0.51	1.81025	0.266107	0.077	0.00802173	0.00117009	0.994	0.597176	0.0867785	0.553	-1.54428	-0.219751	0.129	0.220102	0.0320887	0.827	0.0357682	0.00533193	0.972	-0.110788	-0.016158	0.912	1.16603
ASV00052	0.898201	0.129906	0.374	-0.52983	-0.0770538	0.599	0.894511	0.129381	0.376	-0.100299	-0.0146285	0.921	0.600203	0.087215	0.551	1.39472	0.199357	0.17	1.78029	0.264891	0.599	-0.128025	-0.0186712	0.899	-1.47427	-0.210238	0.147	0.24765	0.0377394	0.806	0.84633	0.12252	0.402	0.435456	0.0633901	0.665	-0.375599	-0.0547047	0.709	1.05895	0.152653	0.295	0.841897	0.124526	0.404	0.472557	0.0687664	0.639	-0.0873117
ASV00053	2.02807	0.283672	0.048	2.0195	0.28257	0.049	1.00657	0.145266	0.319	1.87205	0.263422	0.067	0.971796	0.140348	0.336	0.447481	0.0651332	0.657	0.668706	0.102639	0.049	2.41706	0.332505	0.02	-0.763595	-0.110697	0.449	1.6553	0.244753	0.105	1.80209	0.254225	0.078	-1.38961	-0.198655	0.171	2.22049	0.308132	0.031	0.569375	0.0827669	0.572	1.75701	0.253373	0.086	0.88723	0.128345	0.379	1.26025
ASV00054	1.49915	0.213626	0.141	-1.37405	-0.196518	0.176	0.221593	0.0323058	0.826	0.867538	0.125542	0.39	0.592472	0.0861	0.556	-0.294063	-0.0428541	0.77	1.1284	0.171536	0.176	-1.06564	-0.153595	0.292	-0.528464	-0.0768563	0.6	1.15624	0.173647	0.254	0.225689	0.0329023	0.822	0.842831	0.122021	0.404	-0.349824	-0.0509608	0.728	1.64831	0.233769	0.106	1.50827	0.219363	0.138	-1.0393	-0.149885	0.304	0.907695
ASV00055	-0.822635	-0.119139	0.415	-0.00215174	-0.000313864	0.998	0.453346	0.0659833	0.652	-0.235954	-0.0343971	0.814	-0.0493118	-0.00719267	0.961	-0.500057	-0.0727476	0.619	0.544732	0.0837586	0.998	-0.170936	-0.0249258	0.865	-0.00643131	-0.000938103	0.995	-0.818174	-0.12381	0.418	0.242745	0.0353859	0.809	-0.97071	-0.140194	0.337	-0.648202	-0.0941302	0.52	-0.169793	-0.0247593	0.866	-0.749232	-0.110999	0.458	-0.367827	-0.0535761	0.715	-0.996546
ASV00056	-0.720429	-0.10451	0.475	0.277825	0.0404917	0.782	-1.0926	-0.157386	0.28	-0.654244	-0.0949997	0.516	-0.991235	-0.143099	0.327	0.299924	0.0437066	0.766	0.691949	0.106167	0.782	-0.675601	-0.0980714	0.503	-0.489885	-0.0712753	0.626	-1.64658	-0.243541	0.107	0.366705	0.053413	0.715	-0.402047	-0.058544	0.689	-0.027519	-0.00401402	0.978	-0.176227	-0.0256968	0.861	-1.27881	-0.187261	0.208	-0.181989	-0.0265365	0.856	-0.927706
ASV00057	-1.27441	-0.182761	0.209	-0.182518	-0.0266135	0.856	0.361968	0.0527251	0.719	-0.802091	-0.116204	0.427	-0.238492	-0.0347666	0.813	-0.642536	-0.0933145	0.524	-1.0132	-0.154464	0.856	0.463397	0.0674395	0.645	0.434324	0.0632259	0.666	-1.32914	-0.198652	0.191	0.262573	0.0382721	0.794	-0.226335	-0.0329963	0.822	-1.60438	-0.227866	0.115	0.808671	0.117145	0.423	-1.27988	-0.187413	0.207	-1.12811	-0.162369	0.265	-0.021634
ASV00058	-0.487763	-0.0709682	0.628	1.29847	0.186093	0.2	-0.140559	-0.0204984	0.889	-1.2645	-0.181386	0.212	-1.76743	-0.249644	0.084	-0.863192	-0.124923	0.392	0.51791	0.0796612	0.2	2.09969	0.292844	0.041	0.0353077	0.00515009	0.972	-2.18441	-0.316045	0.034	0.732935	0.106304	0.467	-0.554718	-0.0806504	0.582	-0.980184	-0.141535	0.332	-2.05725	-0.287419	0.045	-1.09299	-0.160813	0.28	-0.0670869	-0.00978517	0.947	-0.596351
ASV00059	-1.89837	-0.266864	0.064	0.886513	0.128243	0.38	0.160617	0.023422	0.873	-1.3639	-0.195122	0.179	-1.36105	-0.194729	0.18	0.486697	0.0708139	0.629	-0.0404509	-0.00624158	0.38	-0.0966125	-0.014091	0.923	-1.03733	-0.149607	0.305	-1.72585	-0.254521	0.092	0.685997	0.0995657	0.496	-0.0118937	-0.00173487	0.991	-1.18948	-0.170949	0.24	-1.53674	-0.218729	0.131	-1.81555	-0.261247	0.076	0.426195	0.0620471	0.672	-1.46541
ASV00060	1.08914	0.156899	0.282	-0.0588098	-0.00857797	0.953	-0.308675	-0.0449793	0.759	1.49131	0.212559	0.143	-0.106309	-0.0155048	0.916	-1.49772	-0.213431	0.141	-1.5491	-0.232481	0.953	1.40112	0.200235	0.168	-0.152521	-0.022242	0.879	1.72342	0.254187	0.092	-0.641819	-0.0932114	0.524	0.0307974	0.00449222	0.976	0.328278	0.0478294	0.744	1.40532	0.200811	0.167	0.925953	0.136736	0.359	-1.2365	-0.177498	0.222	2.60574
ASV00061	-0.839458	-0.12154	0.405	0.953921	0.137816	0.345	-0.384663	-0.0560207	0.702	-0.992174	-0.143231	0.326	-1.16803	-0.167955	0.249	0.403096	0.0586962	0.689	-1.06973	-0.162859	0.345	2.11321	0.294567	0.04	1.42329	0.203274	0.161	-1.50036	-0.223039	0.141	0.831531	0.120409	0.41	0.30385	0.0442776	0.763	-1.09142	-0.15722	0.281	-1.67093	-0.236798	0.101	-0.955411	-0.141001	0.344	0.136472	0.0199025	0.892	0.559499
ASV00063	-0.782127	-0.11335	0.438	0.0621386	0.00906347	0.951	-1.46648	-0.209176	0.149	-0.931901	-0.134693	0.356	-1.1266	-0.162156	0.266	0.640277	0.0929894	0.525	-1.66167	-0.248367	0.951	0.593006	0.0861771	0.556	2.70846	0.367434	0.009	-1.7183	-0.253481	0.093	2.14623	0.298762	0.037	0.0999603	0.0145792	0.921	-1.28924	-0.184815	0.204	-1.73881	-0.245848	0.089	-1.20752	-0.177159	0.234	-0.433529	-0.0631107	0.667	-0.88769
ASV00065	-0.452588	-0.0658733	0.653	1.78888	0.252482	0.08	0.311583	0.0454022	0.757	-1.07671	-0.155153	0.287	-0.321677	-0.0468698	0.749	-1.70123	-0.240846	0.096	0.8909	0.136188	0.08	2.54686	0.348244	0.014	-0.678283	-0.098457	0.501	-0.593956	-0.0902082	0.556	-0.476901	-0.0693955	0.636	1.05202	0.151677	0.298	-0.906063	-0.131024	0.37	-1.86482	-0.262475	0.068	-0.362923	-0.0540224	0.718	1.18524	0.170358	0.242	1.21418
ASV00068	-0.819649	-0.118713	0.417	-0.0585567	-0.00854107	0.954	0.395533	0.0575987	0.694	-0.891414	-0.128941	0.377	1.41536	0.202187	0.164	2.52062	0.345085	0.015	0.385514	0.0593812	0.954	-1.65405	-0.234539	0.105	0.0821958	0.0119886	0.935	0.0623188	0.0095031	0.951	1.67451	0.237276	0.101	0.874918	0.126593	0.386	-0.565504	-0.0822081	0.574	0.215097	0.0313597	0.831	-0.886124	-0.130958	0.38	1.09004	0.157026	0.281	-1.62044
ASV00069	-0.828526	-0.11998	0.412	1.1906	0.171106	0.24	-0.0536275	-0.00782214	0.957	-1.71031	-0.242055	0.094	-0.352153	-0.0512992	0.726	0.297357	0.0433333	0.768	-0.421352	-0.064879	0.24	-0.192893	-0.0281252	0.848	-0.100554	-0.0146658	0.92	-0.964763	-0.145558	0.34	1.10256	0.158785	0.276	-0.845659	-0.122424	0.402	1.77778	0.251013	0.082	-1.36947	-0.195888	0.177	-1.51322	-0.220048	0.137	0.888807	0.12857	0.379	-1.41709
ASV00070	-1.06542	-0.153565	0.292	-1.98243	-0.277786	0.053	-0.870583	-0.125976	0.388	-0.672723	-0.0976577	0.504	0.151763	0.0221315	0.88	1.63991	0.232642	0.108	-0.585888	-0.0900373	0.053	-1.29465	-0.185564	0.202	0.980351	0.141559	0.332	0.0570277	0.00869631	0.955	1.85577	0.261289	0.07	0.842876	0.122027	0.404	-0.392549	-0.0571655	0.696	0.567106	0.0824393	0.573	-0.766085	-0.113464	0.448	-0.428336	-0.0623576	0.67	-0.930014
ASV00071	-0.410166	-0.059722	0.684	0.520617	0.0757217	0.605	0.143485	0.0209248	0.887	-0.708732	-0.102831	0.482	-0.80275	-0.116299	0.426	-0.713524	-0.103519	0.479	0.57848	0.0889079	0.605	1.82483	0.257222	0.074	0.738049	0.107037	0.464	-1.26222	-0.189017	0.214	0.76315	0.110633	0.449	0.846143	0.122493	0.402	-1.94247	-0.272608	0.058	-1.0223	-0.147488	0.312	-0.648293	-0.0961936	0.52	-0.0144167	-0.00210289	0.989	0.0293018
ASV00072	-0.184442	-0.0268939	0.854	-0.715518	-0.103805	0.478	-0.540322	-0.0785704	0.592	0.166297	0.0242498	0.869	-0.590567	-0.0858252	0.558	1.14481	0.164708	0.258	0.968534	0.147807	0.478	0.391618	0.0570304	0.697	1.11771	0.16091	0.269	-0.632898	-0.0960696	0.53	0.105141	0.0153345	0.917	-1.67683	-0.237588	0.1	0.372434	0.0542451	0.711	-0.542991	-0.0789562	0.59	-0.00451812	-0.000673522	0.996	-0.252392	-0.0367902	0.802	0.318111
ASV00073	1.38801	0.198436	0.172	-1.09872	-0.158246	0.277	-0.563295	-0.081889	0.576	0.108678	0.0158503	0.914	1.78438	0.251886	0.081	-0.0800262	-0.0116722	0.937	0.029926	0.00461764	0.277	-1.44633	-0.206426	0.155	-0.165849	-0.0241845	0.869	0.0970459	0.0147977	0.923	-0.893279	-0.129206	0.376	0.651046	0.0945395	0.518	-0.45744	-0.0665765	0.649	1.26726	0.18177	0.211	0.678781	0.100673	0.501	0.678063	0.0984254	0.501	-0.606003
ASV00074	2.30208	0.318326	0.026	0.958252	0.13843	0.343	-0.573529	-0.0833665	0.569	3.10551	0.412625	0.003	0.308509	0.0449552	0.759	1.05122	0.151565	0.299	1.13746	0.172871	0.343	0.718423	0.104222	0.476	1.73488	0.245325	0.089	0.927088	0.139987	0.359	1.19957	0.172356	0.236	-2.21999	-0.308069	0.031	1.16793	0.167941	0.249	1.49045	0.212442	0.143	2.06682	0.294445	0.045	-0.218955	-0.0319215	0.828	0.908399
ASV00075	1.16425	0.167426	0.25	-0.290242	-0.0422983	0.773	0.46498	0.0676689	0.644	0.692643	0.100521	0.492	-0.0781949	-0.0114052	0.938	-1.07558	-0.154993	0.288	0.0854739	0.0131878	0.773	2.30803	0.319065	0.025	-0.535135	-0.0778207	0.595	-0.0505813	-0.00771335	0.96	0.712284	0.103341	0.48	0.659401	0.0957417	0.513	0.205061	0.0298978	0.838	0.193146	0.028162	0.848	1.29822	0.190001	0.201	-0.431609	-0.0628322	0.668	1.62943
ASV00077	0.318332	0.0463835	0.752	-0.0264802	-0.0038625	0.979	0.552668	0.0803543	0.583	0.155517	0.0226787	0.877	0.78895	0.114326	0.434	0.242824	0.0353973	0.809	0.731565	0.112171	0.979	1.8403	0.259257	0.072	-1.91761	-0.269373	0.061	0.194679	0.0296752	0.847	0.31713	0.0462088	0.753	1.01849	0.146949	0.314	-1.41076	-0.201558	0.165	0.860188	0.124495	0.394	0.599021	0.0889428	0.552	-0.28376	-0.0413552	0.778	0.448036
ASV00078	0.834122	0.120778	0.408	-0.260433	-0.0379607	0.796	-0.391508	-0.0570144	0.697	1.53752	0.218834	0.131	-0.254916	-0.0371576	0.8	0.8418	0.121874	0.404	-0.0380313	-0.00586825	0.796	-0.160123	-0.02335	0.873	0.757515	0.109827	0.453	-0.0550832	-0.00839981	0.956	1.21653	0.174719	0.23	-0.969487	-0.140021	0.337	1.41147	0.201654	0.165	1.78822	0.252394	0.08	0.817087	0.12091	0.418	-0.997703	-0.144013	0.324	0.368433
ASV00079	0.386447	0.0562798	0.701	-0.356478	-0.0519275	0.723	-0.232915	-0.0339546	0.817	0.874338	0.126511	0.386	0.596989	0.0867515	0.553	-0.476607	-0.0693529	0.636	-2.52115	-0.362554	0.723	-0.418547	-0.0609379	0.677	2.46686	0.338577	0.017	-1.88793	-0.276669	0.066	0.16227	0.0236628	0.872	-1.50751	-0.214761	0.138	1.4785	0.210814	0.146	1.5313	0.217992	0.132	-0.463313	-0.0689024	0.645	-0.679337	-0.0986085	0.5	-1.11433
ASV00081	1.36852	0.195756	0.178	-0.607643	-0.0882877	0.546	-1.39437	-0.199309	0.17	0.679184	0.0985866	0.5	1.1137	0.160348	0.271	0.626129	0.0909518	0.534	0.923785	0.141117	0.546	-1.64228	-0.23296	0.107	0.576727	0.0838281	0.567	1.65958	0.245348	0.104	0.790851	0.114597	0.433	-0.0809488	-0.0118068	0.936	-0.0526187	-0.00767499	0.958	0.152639	0.0222592	0.879	1.32246	0.193418	0.193	0.433913	0.0631663	0.666	0.153921
ASV00083	0.713384	0.103499	0.479	-0.701603	-0.101808	0.486	0.995007	0.143632	0.325	0.888456	0.12852	0.379	1.19636	0.171909	0.238	-0.563787	-0.0819601	0.576	-0.513152	-0.078934	0.486	-0.00450477	-0.000657088	0.996	-1.07879	-0.155445	0.286	1.43399	0.213633	0.159	-0.811577	-0.11756	0.421	-0.228841	-0.0333613	0.82	0.636008	0.0923746	0.528	0.719902	0.104434	0.475	1.19164	0.174901	0.24	0.639379	0.0928601	0.526	1.30923
ASV00084	1.28391	0.184077	0.205	1.04736	0.151021	0.3	2.28423	0.316105	0.027	0.95011	0.137276	0.347	0.424237	0.0617632	0.673	-1.96135	-0.275057	0.056	-0.746861	-0.114485	0.3	2.75876	0.373314	0.008	-0.425282	-0.0619148	0.673	0.79069	0.119712	0.433	-0.321411	-0.0468311	0.749	-0.317618	-0.0462797	0.752	-1.03275	-0.148961	0.307	2.25817	0.312853	0.029	1.49091	0.216958	0.143	-1.75403	-0.247868	0.086	2.39432
ASV00085	-0.54961	-0.0799124	0.585	-0.877117	-0.126906	0.385	0.617712	0.089739	0.54	-1.30815	-0.187431	0.197	-1.46014	-0.208311	0.151	-0.387285	-0.0564014	0.7	-0.563942	-0.0866905	0.385	1.27089	0.182274	0.21	-0.0565801	-0.00825277	0.955	-1.42643	-0.212558	0.161	1.26127	0.180939	0.213	-0.214863	-0.0313257	0.831	-1.27655	-0.183057	0.208	-1.64584	-0.233438	0.106	-0.868183	-0.128351	0.39	-0.445996	-0.0649179	0.658	-0.40205
ASV00087	-0.575276	-0.0836187	0.568	-0.242246	-0.0353132	0.81	0.414842	0.0604004	0.68	-1.06227	-0.153121	0.294	0.312465	0.0455304	0.756	-0.742028	-0.107607	0.462	0.918086	0.140263	0.81	1.47628	0.210512	0.147	0.481362	0.0700415	0.632	-1.24791	-0.186949	0.219	0.119833	0.0174767	0.905	0.884145	0.127907	0.381	-1.25582	-0.180182	0.215	-1.20401	-0.172975	0.235	-0.915999	-0.135294	0.365	1.41352	0.201935	0.164	-0.175105
ASV00089	-0.610491	-0.0886983	0.544	0.871934	0.126168	0.388	1.0553	0.152139	0.297	0.617951	0.0897734	0.54	-0.752682	-0.109134	0.455	-0.408407	-0.0594669	0.685	-1.40879	-0.212421	0.388	1.17601	0.16907	0.246	-0.328373	-0.0478433	0.744	-1.06373	-0.160125	0.293	1.24648	0.178886	0.219	-0.339469	-0.049456	0.736	0.079861	0.0116481	0.937	-0.0516044	-0.00752707	0.959	-1.27226	-0.186335	0.21	-0.782662	-0.113426	0.438	-0.558158
ASV00090	-0.431272	-0.0627834	0.668	-0.702146	-0.101886	0.486	-0.757012	-0.109754	0.453	-0.542229	-0.0788459	0.59	-1.50548	-0.214486	0.139	-0.47589	-0.069249	0.636	-1.20765	-0.183192	0.486	0.10708	0.0156173	0.915	0.812874	0.117745	0.42	-0.110561	-0.0168579	0.912	0.168377	0.0245529	0.867	-0.715327	-0.103778	0.478	0.145832	0.021267	0.885	-2.94388	-0.394569	0.005	-0.166764	-0.0248521	0.868	0.657978	0.095537	0.514	0.407172
ASV00091	-0.521036	-0.0757823	0.605	-0.599143	-0.0870622	0.552	-0.819125	-0.118638	0.417	0.12088	0.0176295	0.904	-0.165406	-0.02412	0.869	0.803098	0.116348	0.426	0.472057	0.0726476	0.552	-0.714734	-0.103693	0.478	1.50192	0.214002	0.14	-0.287421	-0.0437893	0.775	0.231802	0.0337925	0.818	0.500724	0.0728441	0.619	-0.354271	-0.0516069	0.725	0.200713	0.0292645	0.842	-0.0863456	-0.0128706	0.932	-0.163714	-0.0238733	0.871	0.232702
ASV00092	-1.93805	-0.272033	0.059	-1.02863	-0.14838	0.309	-1.53944	-0.219094	0.13	-2.11989	-0.295416	0.039	1.88843	0.265564	0.065	0.747178	0.108346	0.459	-0.42434	-0.0653371	0.309	-2.00546	-0.28076	0.051	0.33613	0.0489708	0.738	-1.28906	-0.192889	0.204	-0.652283	-0.0947175	0.517	2.74271	0.371444	0.009	-3.2481	-0.42816	0.002	0.519846	0.0756102	0.606	-1.68877	-0.24413	0.098	1.63968	0.232611	0.108	-1.51644
ASV00093	0.989896	0.142909	0.327	0.447471	0.0651318	0.657	-0.355574	-0.0517962	0.724	-0.463494	-0.0674536	0.645	0.588716	0.0855582	0.559	-0.852583	-0.123411	0.398	0.575479	0.0884503	0.657	0.427506	0.0622373	0.671	0.376862	0.0548881	0.708	0.204664	0.0311957	0.839	-0.60571	-0.088009	0.548	-0.0214291	-0.00312575	0.983	0.386149	0.0562365	0.701	1.28342	0.18401	0.206	1.12751	0.165755	0.266	-1.14852	-0.165227	0.257	0.51091
ASV00095	0.542385	0.0788685	0.59	0.514781	0.0748777	0.609	-1.94923	-0.273485	0.057	0.734955	0.106593	0.466	-0.439602	-0.0639911	0.662	-1.19538	-0.171773	0.238	0.158232	0.0244084	0.609	0.628872	0.0913469	0.532	0.717049	0.104025	0.477	0.337423	0.0513885	0.737	-0.967919	-0.139799	0.338	-1.12795	-0.162345	0.265	1.76524	0.249354	0.084	-1.78023	-0.251337	0.082	0.120851	0.0180124	0.904	1.11124	0.160003	0.272	0.347594
ASV00097	1.30446	0.186921	0.198	1.34901	0.19307	0.184	-1.12398	-0.161789	0.267	1.31914	0.18895	0.194	-1.11522	-0.160562	0.27	1.28683	0.184482	0.204	2.03838	0.300038	0.184	0.0780296	0.0113811	0.938	-0.213682	-0.0311535	0.832	0.261386	0.0398293	0.795	0.576436	0.0837862	0.567	-3.72083	-0.477011	0.001	1.6573	0.234974	0.104	-0.959071	-0.138546	0.342	0.894531	0.132179	0.376	-0.322212	-0.0469476	0.749	0.151805
ASV00098	-0.916459	-0.132501	0.364	1.51197	0.215368	0.137	-1.14371	-0.164553	0.259	-1.02054	-0.147238	0.313	-1.21395	-0.17436	0.231	-1.6897	-0.239307	0.098	-0.276811	-0.0426739	0.137	-0.595329	-0.086512	0.554	1.91623	0.269193	0.061	-1.7259	-0.254529	0.092	-0.957911	-0.138381	0.343	0.430938	0.062735	0.668	-0.312255	-0.0454999	0.756	-0.638717	-0.0927647	0.526	-0.890454	-0.131587	0.378	-0.375034	-0.0546227	0.709	-0.930207
ASV00100	0.494347	0.0719212	0.623	-0.0796199	-0.011613	0.937	0.762535	0.110545	0.45	0.513798	0.0747355	0.61	-0.812845	-0.117741	0.42	-0.175404	-0.025577	0.862	1.32316	0.200041	0.937	1.47821	0.210775	0.146	-1.04376	-0.150513	0.302	-0.298741	-0.0455103	0.767	-0.857506	-0.124113	0.396	-1.71169	-0.242239	0.094	2.06967	0.28901	0.044	0.681231	0.0988807	0.499	0.311048	0.0463186	0.757	-1.09191	-0.157289	0.28	0.612586
ASV00101	-1.59474	-0.226568	0.117	-0.54786	-0.0796597	0.586	-0.826977	-0.119759	0.412	-0.564231	-0.0820242	0.575	-2.75955	-0.373406	0.008	-2.44106	-0.335435	0.018	-0.67056	-0.10292	0.586	-0.697542	-0.101224	0.489	1.50837	0.214878	0.138	-1.55134	-0.230223	0.128	-0.803243	-0.116369	0.426	0.926812	0.133971	0.359	-0.501347	-0.0729342	0.618	-1.67254	-0.237013	0.101	-1.16435	-0.171014	0.25	-0.909241	-0.131475	0.368	0.00319833
ASV00102	-0.349906	-0.0509726	0.728	1.85187	0.260776	0.07	0.64778	0.0940694	0.52	-0.0942687	-0.0137492	0.925	-1.64664	-0.233545	0.106	-1.92474	-0.270301	0.06	1.92868	0.285239	0.07	-0.627724	-0.0911816	0.533	-1.16782	-0.167925	0.249	-0.176055	-0.0268384	0.861	-0.37866	-0.0551491	0.707	-1.2177	-0.174883	0.229	0.918028	0.132723	0.363	-0.653964	-0.0949595	0.516	-0.0325603	-0.00485375	0.974	-0.897309	-0.129779	0.374	-0.251949
ASV00104	-0.528571	-0.0768718	0.6	-0.607789	-0.0883088	0.546	-0.25694	-0.0374523	0.798	-0.965162	-0.139409	0.339	-2.17288	-0.302135	0.035	0.775814	0.112446	0.442	-0.224883	-0.0346793	0.546	-1.76011	-0.248674	0.085	0.733871	0.106438	0.467	-1.08447	-0.163164	0.284	0.199324	0.0290622	0.843	-1.09729	-0.158044	0.278	0.53233	0.0774153	0.597	-1.19093	-0.171151	0.24	-0.651829	-0.0967134	0.518	-0.829061	-0.120056	0.411	-1.27195
ASV00105	0.072998	0.0106472	0.942	-0.921136	-0.133165	0.362	-1.51582	-0.21589	0.136	0.452741	0.0658956	0.653	-0.153797	-0.022428	0.878	0.387304	0.0564041	0.7	-0.432202	-0.0665423	0.362	-0.877186	-0.126916	0.385	1.04297	0.150403	0.302	0.117803	0.0179619	0.907	-0.967437	-0.139731	0.338	-1.25328	-0.179829	0.216	0.511552	0.0744107	0.611	-0.72078	-0.10456	0.475	-0.631488	-0.0937223	0.531	0.497896	0.0724348	0.621	0.115882
ASV00106	0.690918	0.100273	0.493	0.768655	0.111422	0.446	-0.457663	-0.0666087	0.649	0.54985	0.0799472	0.585	1.68994	0.239339	0.098	0.56024	0.0814479	0.578	1.16762	0.177314	0.446	-1.77634	-0.250823	0.082	0.637292	0.0925595	0.527	0.817549	0.123717	0.418	0.728255	0.105633	0.47	-0.288951	-0.0421104	0.774	-0.0518132	-0.00755752	0.959	0.297595	0.0433678	0.767	1.58918	0.23052	0.119	1.3382	0.191581	0.187	0.253369
ASV00107	-1.42438	-0.203423	0.161	-0.458946	-0.0667946	0.648	0.25949	0.0378234	0.796	-0.920198	-0.133032	0.362	0.258208	0.0376368	0.797	-0.823496	-0.119262	0.414	-0.474793	-0.0730664	0.648	-0.969025	-0.139956	0.337	-2.69486	-0.365837	0.01	-0.768306	-0.11637	0.447	-1.46716	-0.209269	0.149	0.474716	0.069079	0.637	-0.90135	-0.130354	0.372	-0.345283	-0.0503009	0.731	-1.04321	-0.153666	0.302	0.910516	0.131656	0.367	-0.334019
ASV00108	-1.27462	-0.18279	0.209	-0.876898	-0.126875	0.385	-0.219125	-0.0319463	0.828	-1.01521	-0.146486	0.315	0.106714	0.015564	0.915	0.434797	0.0632944	0.666	0.127337	0.0196447	0.385	0.724644	0.105115	0.472	-0.99688	-0.143897	0.324	-1.08522	-0.163273	0.284	-0.0071167	-0.00103808	0.994	-0.202606	-0.0295403	0.84	-0.824733	-0.119439	0.414	-0.791504	-0.114691	0.433	-0.785346	-0.116278	0.436	0.0989144	0.0144266	0.922	0.0533866
ASV00109	0.858989	0.124324	0.395	1.1194	0.161147	0.269	-0.664731	-0.0965084	0.509	-0.674773	-0.0979525	0.503	0.189327	0.0276056	0.851	-1.43718	-0.205174	0.157	2.14519	0.314242	0.269	1.51679	0.216022	0.136	0.180859	0.0263718	0.857	-0.971332	-0.146528	0.337	-0.662035	-0.0961206	0.511	0.886465	0.128237	0.38	0.661726	0.0960762	0.511	-0.27095	-0.0394913	0.788	-0.146309	-0.0218053	0.884	0.445977	0.0649153	0.658	0.146626
ASV00112	0.329176	0.04796	0.743	-0.143756	-0.0209643	0.886	-0.426035	-0.062024	0.672	-0.0834324	-0.012169	0.934	-0.181477	-0.0264618	0.857	-0.145621	-0.0212362	0.885	0.995555	0.151836	0.886	0.263239	0.0383691	0.794	0.252553	0.0368137	0.802	-1.37198	-0.20479	0.177	-0.279016	-0.040665	0.781	-0.517802	-0.0753146	0.607	0.566142	0.0823002	0.574	-0.323774	-0.0471747	0.748	0.0416016	0.00620148	0.967	0.585405	0.0850805	0.561	-0.339539
ASV00113	0.711343	0.103206	0.48	1.87941	0.264385	0.066	-0.442204	-0.0643683	0.66	0.464061	0.0675357	0.645	-0.35318	-0.0514484	0.726	-0.136653	-0.019929	0.892	0.619377	0.0951384	0.066	0.281892	0.0410835	0.779	0.693679	0.100669	0.491	-0.692523	-0.105025	0.492	1.40952	0.201387	0.165	-1.29866	-0.18612	0.2	1.16538	0.167584	0.25	0.31448	0.0458235	0.755	0.405862	0.0603918	0.687	-0.789903	-0.114462	0.434	-0.124968
ASV00114	0.840358	0.121668	0.405	-1.57527	-0.22394	0.122	-0.402162	-0.0585607	0.689	0.198836	0.028991	0.843	-1.45175	-0.207166	0.153	0.300103	0.0437327	0.765	2.0554	0.302315	0.122	-0.277524	-0.0404479	0.783	0.367177	0.0534816	0.715	0.74062	0.11223	0.463	1.3816	0.197555	0.174	-0.745566	-0.108115	0.46	0.521021	0.0757802	0.605	-0.740935	-0.107451	0.462	0.920832	0.135994	0.362	-0.619944	-0.0900606	0.538	0.0975739
ASV00116	1.39868	0.199901	0.168	-0.935386	-0.135188	0.354	-1.04292	-0.150395	0.302	0.343747	0.0500778	0.733	0.092176	0.013444	0.927	0.220854	0.0321981	0.826	0.563372	0.0866036	0.354	-0.986741	-0.142463	0.329	0.00351758	0.000513092	0.997	-0.313096	-0.0476923	0.756	-0.120853	-0.0176255	0.904	-0.209041	-0.0304777	0.835	1.24679	0.178929	0.219	-0.625292	-0.0908312	0.535	0.886686	0.13104	0.38	0.280233	0.0408421	0.781	-1.52298
ASV00117	0.501537	0.0729617	0.618	-0.171997	-0.0250805	0.864	-1.14081	-0.164146	0.26	-0.5214	-0.075835	0.605	1.19702	0.172002	0.237	-0.828088	-0.119917	0.412	2.37273	0.343802	0.864	-0.453959	-0.066072	0.652	-1.93733	-0.271939	0.059	0.327481	0.0498782	0.745	-1.70564	-0.241433	0.095	2.61244	0.356086	0.012	-1.86397	-0.262364	0.069	0.335678	0.0489051	0.739	0.379232	0.0564424	0.706	1.45341	0.207392	0.153	0.322542
ASV00118	-0.798521	-0.115694	0.429	0.495777	0.0721282	0.622	-0.971722	-0.140337	0.336	-1.01739	-0.146793	0.314	0.16984	0.0247661	0.866	-1.09457	-0.157663	0.279	0.742376	0.113807	0.622	0.511909	0.0744623	0.611	-0.830779	-0.120301	0.41	-0.481979	-0.0733033	0.632	-0.518981	-0.0754852	0.606	1.25223	0.179684	0.217	-2.53636	-0.346981	0.015	-0.0157954	-0.002304	0.987	-0.727451	-0.10781	0.471	0.626422	0.090994	0.534	-0.115143
ASV00119	-2.31922	-0.320453	0.025	0.164698	0.0240168	0.87	1.83684	0.258802	0.073	-1.69283	-0.239725	0.097	-0.498068	-0.0724598	0.621	-0.326453	-0.0475642	0.746	0.659514	0.101242	0.87	1.20469	0.17307	0.234	-0.225486	-0.0328727	0.823	-1.02604	-0.154588	0.311	-1.19901	-0.172278	0.237	2.3699	0.326715	0.022	-1.41851	-0.202619	0.163	-0.141096	-0.0205766	0.888	-1.83096	-0.263312	0.074	0.0689925	0.0100631	0.945	-0.0112781
ASV00120	0.935258	0.135169	0.354	0.19507	0.0284423	0.846	-0.546532	-0.0794677	0.587	0.410797	0.0598136	0.683	-0.818788	-0.11859	0.417	-1.65733	-0.234978	0.104	-0.363976	-0.0560743	0.846	2.49542	0.34204	0.016	1.17346	0.168713	0.247	-0.745521	-0.112963	0.46	0.25207	0.0367433	0.802	0.326841	0.0476206	0.745	-0.441141	-0.0642143	0.661	-0.42421	-0.0617593	0.673	0.445679	0.0662917	0.658	-0.820923	-0.118895	0.416	0.709062
ASV00121	0.76744	0.111248	0.447	0.577505	0.0839405	0.566	-0.970496	-0.140164	0.337	0.581431	0.0845071	0.564	1.95467	0.274191	0.057	0.308533	0.0449587	0.759	1.11261	0.169205	0.566	-0.53473	-0.0777623	0.595	0.0322062	0.0046977	0.974	0.860364	0.130089	0.394	0.0975184	0.0142231	0.923	1.21115	0.17397	0.232	-0.977633	-0.141174	0.333	0.809979	0.117332	0.422	0.767895	0.113728	0.447	0.906398	0.131071	0.369	0.130589
ASV00122	1.29795	0.186021	0.201	-2.23537	-0.31	0.03	-0.497752	-0.0724139	0.621	-0.00211843	-0.000309005	0.998	1.08903	0.156884	0.282	1.50881	0.214938	0.138	1.23179	0.186726	0.03	-0.207818	-0.0302995	0.836	0.674072	0.0978517	0.504	-0.677415	-0.102758	0.502	1.29737	0.185941	0.201	0.745826	0.108152	0.459	-0.570811	-0.0829743	0.571	0.509194	0.0740696	0.613	1.07538	0.158287	0.288	-0.260048	-0.0379046	0.796	-0.780779
ASV00123	-0.450026	-0.065502	0.655	0.765876	0.111024	0.448	0.861451	0.124675	0.393	-1.43915	-0.205443	0.157	-0.510616	-0.0742752	0.612	0.126766	0.0184876	0.9	1.12809	0.17149	0.448	0.847007	0.122616	0.401	0.301214	0.0438943	0.765	-1.63335	-0.241699	0.11	1.21439	0.174422	0.231	-0.290326	-0.0423105	0.773	-0.185639	-0.0270683	0.854	-1.85337	-0.260973	0.07	-1.10904	-0.163112	0.273	0.559494	0.0813401	0.578	-1.35193
ASV00124	-1.01045	-0.145814	0.317	0.683797	0.0992496	0.497	-0.0967417	-0.0141098	0.923	-1.01296	-0.146168	0.316	-0.900542	-0.130239	0.372	-1.01293	-0.146164	0.316	-0.0817502	-0.0126133	0.497	1.44557	0.206321	0.155	-0.104429	-0.0152307	0.917	-1.50832	-0.224163	0.139	-1.59129	-0.226103	0.118	0.501566	0.0729659	0.618	-0.753288	-0.109221	0.455	-1.99851	-0.279863	0.051	-0.829135	-0.122667	0.411	1.37624	0.196819	0.175	0.169831
ASV00125	-1.60484	-0.227928	0.115	1.48492	0.211689	0.144	-0.411062	-0.059852	0.683	-1.12411	-0.161807	0.267	-1.62228	-0.230275	0.111	-3.00857	-0.401852	0.004	-0.37319	-0.0574892	0.144	-0.75618	-0.109635	0.453	0.943668	0.136362	0.35	-1.86035	-0.27293	0.07	-1.96863	-0.276	0.055	0.309887	0.0451555	0.758	-0.851739	-0.123291	0.399	-0.950135	-0.137279	0.347	-1.57754	-0.228922	0.122	-0.505031	-0.0734673	0.616	-0.928638
ASV00126	0.309606	0.0451148	0.758	0.482803	0.07025	0.631	-0.0854545	-0.0124638	0.932	1.33896	0.191686	0.187	-0.524112	-0.0762271	0.603	-1.60299	-0.227679	0.116	0.108437	0.0167298	0.631	-0.215602	-0.0314332	0.83	-0.727866	-0.105577	0.47	0.3569	0.0543464	0.723	-0.896402	-0.12965	0.375	0.0911007	0.0132872	0.928	-0.910445	-0.131646	0.367	1.45102	0.207065	0.153	0.388725	0.0578506	0.699	-1.40638	-0.200956	0.166	1.31491
ASV00127	0.275728	0.0401865	0.784	0.756235	0.109643	0.453	0.841006	0.121761	0.405	1.61368	0.229118	0.113	0.51508	0.0749211	0.609	2.45227	0.336801	0.018	-0.102159	-0.0157615	0.453	-1.47639	-0.210527	0.147	0.454836	0.0661992	0.651	0.188476	0.0287305	0.851	1.92499	0.270333	0.06	-1.19731	-0.172042	0.237	0.396638	0.057759	0.693	0.97698	0.141082	0.334	0.165829	0.0247128	0.869	0.267145	0.0389375	0.791	-1.68498
ASV00128	0.382183	0.0556608	0.704	-0.891082	-0.128894	0.377	0.680798	0.0988185	0.499	0.0242962	0.00354394	0.981	0.95901	0.138537	0.342	-0.791407	-0.114677	0.433	0.708914	0.108739	0.377	0.290905	0.0423948	0.772	-1.01642	-0.146657	0.315	0.776785	0.117636	0.442	-1.84705	-0.260144	0.071	-0.155106	-0.0226187	0.877	0.428909	0.0624407	0.67	0.530098	0.0770926	0.599	0.863366	0.12765	0.393	0.656844	0.0953738	0.514	1.25668
ASV00129	-0.0515773	-0.00752312	0.959	-0.599161	-0.0870647	0.552	-0.221554	-0.0323001	0.826	-0.209504	-0.030545	0.835	-0.188551	-0.0274926	0.851	-1.78481	-0.251943	0.081	0.955508	0.145861	0.552	0.422954	0.061577	0.674	1.20319	0.172862	0.235	-0.995703	-0.150122	0.325	-0.176632	-0.0257559	0.861	1.19427	0.171618	0.238	-0.656463	-0.0953189	0.515	-0.00756304	-0.00110318	0.994	-0.787967	-0.116661	0.435	0.23475	0.0342217	0.815	-0.763866
ASV00130	-1.41792	-0.202538	0.163	-0.980492	-0.141579	0.332	-0.906388	-0.13107	0.369	-2.45965	-0.3377	0.018	-1.06818	-0.153952	0.291	0.770665	0.11171	0.445	0.206937	0.0319148	0.332	-0.658841	-0.0956611	0.513	0.208393	0.0303833	0.836	-2.56098	-0.363786	0.014	1.14772	0.165115	0.257	0.0129966	0.00189575	0.99	0.212631	0.0310005	0.833	-1.2748	-0.182814	0.209	-2.44944	-0.342991	0.018	0.0755255	0.0110159	0.94	-2.6399
ASV00134	0.306312	0.0446356	0.761	0.89476	0.129417	0.375	0.721878	0.104718	0.474	-0.141462	-0.0206299	0.888	-1.11158	-0.16005	0.272	-1.10227	-0.158744	0.276	1.38802	0.209427	0.375	0.689358	0.100049	0.494	-1.33024	-0.190483	0.19	-0.435997	-0.0663424	0.665	0.456714	0.0664712	0.65	0.46522	0.0677036	0.644	0.61061	0.0887154	0.544	-0.246416	-0.0359203	0.806	0.171747	0.0255941	0.864	-0.27623	-0.0402596	0.784	-0.315753
ASV00135	1.44475	0.20621	0.155	0.67981	0.0986765	0.5	1.65176	0.234231	0.105	1.04567	0.150783	0.301	0.758788	0.110009	0.452	-1.97574	-0.276921	0.054	0.917151	0.140123	0.5	2.4086	0.331468	0.02	-0.783504	-0.113547	0.437	1.07654	0.162002	0.288	-0.967143	-0.139689	0.338	-0.699662	-0.101529	0.488	1.25655	0.180283	0.215	0.56864	0.0826607	0.572	1.43692	0.209452	0.158	0.620686	0.0901675	0.538	1.80505
ASV00136	-0.154835	-0.0225792	0.878	-0.608987	-0.0884814	0.545	-0.332243	-0.0484058	0.741	-0.39925	-0.0581381	0.692	-1.70153	-0.240886	0.095	-2.15131	-0.299406	0.037	1.3193	0.199481	0.545	1.18787	0.170724	0.241	-1.33921	-0.19172	0.187	-0.318961	-0.0485837	0.751	-1.07174	-0.154453	0.289	0.447726	0.0651687	0.656	-0.0903892	-0.0131835	0.928	-2.54823	-0.348408	0.014	0.0425168	0.0063379	0.966	0.339668	0.0494849	0.736	0.349285
ASV00137	-0.895315	-0.129496	0.375	-0.607596	-0.088281	0.546	-0.113154	-0.0165029	0.91	-0.97042	-0.140153	0.337	-2.2469	-0.311443	0.029	-1.00944	-0.145672	0.318	0.506891	0.0779768	0.546	-0.45338	-0.0659881	0.652	0.175256	0.0255553	0.862	-2.054	-0.298911	0.046	-0.493549	-0.0718057	0.624	-1.21683	-0.174762	0.23	2.09052	0.291674	0.042	-2.16873	-0.30161	0.035	-0.754288	-0.111738	0.455	-0.0322117	-0.00469851	0.974	-1.12864
ASV00141	-1.22098	-0.175339	0.228	1.01512	0.146474	0.315	-1.41098	-0.201587	0.165	-2.42178	-0.333081	0.019	-0.489826	-0.0712667	0.627	0.113689	0.0165809	0.91	0.0224741	0.0034678	0.315	-0.419458	-0.0610701	0.677	1.06019	0.152827	0.294	-2.47441	-0.353046	0.017	0.591229	0.0859208	0.557	0.601157	0.0873525	0.551	-1.02877	-0.1484	0.309	-2.62075	-0.357074	0.012	-1.36484	-0.199373	0.179	1.29752	0.185961	0.201	-1.34252
ASV00142	0.0762121	0.011116	0.94	-1.26786	-0.181853	0.211	-0.0553925	-0.00807956	0.956	1.0654	0.153561	0.292	-0.118659	-0.0173056	0.906	-0.950801	-0.137374	0.347	-0.233399	-0.0359909	0.211	0.00117913	0.000171993	0.999	2.01527	0.282025	0.05	-0.250927	-0.038238	0.803	-0.751997	-0.109036	0.456	-0.867938	-0.125599	0.39	0.413638	0.0602258	0.681	2.5508	0.348717	0.014	0.211036	0.0314438	0.834	-1.81129	-0.255439	0.076	0.322674
ASV00143	-0.111179	-0.016215	0.912	1.11691	0.160799	0.27	-0.294533	-0.0429224	0.77	0.69119	0.100312	0.493	-0.0703334	-0.0102586	0.944	-0.318895	-0.0464654	0.751	-1.07961	-0.164324	0.27	-0.851659	-0.12328	0.399	1.5481	0.220268	0.128	-1.5278	-0.22691	0.134	-1.14408	-0.164604	0.258	-1.06944	-0.154129	0.29	0.74106	0.107469	0.462	0.730982	0.106024	0.468	-0.0532047	-0.00793104	0.958	-0.259968	-0.037893	0.796	-0.15787
ASV00146	0.708628	0.102816	0.482	1.53212	0.218103	0.132	-0.159216	-0.0232178	0.874	1.1326	0.162997	0.263	1.01705	0.146746	0.314	0.113611	0.0165695	0.91	1.15691	0.175737	0.132	-0.733839	-0.106433	0.467	-0.267556	-0.0389974	0.79	0.624214	0.0947633	0.536	-0.675834	-0.098105	0.502	-1.29703	-0.185893	0.201	1.49852	0.213539	0.141	0.194663	0.0283831	0.846	0.872008	0.128907	0.388	0.67586	0.0981088	0.502	-0.212275
ASV00147	0.391933	0.0570761	0.697	0.644652	0.0936192	0.522	0.638801	0.0927768	0.526	0.758036	0.109901	0.452	0.518383	0.0753987	0.607	0.902489	0.130515	0.371	0.394967	0.0608319	0.522	1.34258	0.192185	0.186	0.758036	0.109901	0.452	-0.560404	-0.0851503	0.578	1.93121	0.271143	0.06	-0.392364	-0.0571386	0.697	-1.2628	-0.181151	0.213	0.643427	0.0934428	0.523	0.0546068	0.00814002	0.957	-0.142319	-0.0207549	0.887	0.325615
ASV00148	-0.718152	-0.104183	0.476	-2.20472	-0.306149	0.032	-1.7622	-0.248951	0.085	-0.683846	-0.0992566	0.497	-0.914054	-0.132159	0.365	0.829182	0.120074	0.411	-0.277455	-0.0427731	0.032	-1.94941	-0.273508	0.057	2.03742	0.284874	0.047	-2.27634	-0.327941	0.028	0.118102	0.0172243	0.906	0.36908	0.053758	0.714	-0.164962	-0.0240553	0.87	0.567255	0.0824608	0.573	-0.663248	-0.0983915	0.511	-0.798075	-0.11563	0.429	-1.24592
ASV00150	-0.252007	-0.0367342	0.802	2.10755	0.293846	0.04	1.29441	0.185531	0.202	0.698788	0.101403	0.488	0.0141251	0.00206035	0.989	-0.576929	-0.0838573	0.567	0.511822	0.0787308	0.04	2.65546	0.36119	0.011	-0.0210663	-0.00307283	0.983	-1.26247	-0.189053	0.214	0.217148	0.0316585	0.829	0.0215451	0.00314266	0.983	-0.499286	-0.072636	0.62	0.359392	0.0523508	0.721	-0.552431	-0.0820737	0.583	0.183917	0.0268174	0.855	0.266276
ASV00152	0.274587	0.0400206	0.785	1.23411	0.177166	0.223	-0.839093	-0.121488	0.406	0.210509	0.0306915	0.834	-1.03355	-0.149075	0.307	-1.14059	-0.164116	0.26	-0.198102	-0.0305535	0.223	1.47766	0.2107	0.146	-0.211438	-0.0308267	0.833	0.33321	0.0507485	0.741	0.541391	0.0787248	0.591	-0.513089	-0.074633	0.61	1.02062	0.147249	0.313	-1.35414	-0.193778	0.182	0.053308	0.00794643	0.958	0.717626	0.104108	0.477	0.651499
ASV00153	-2.27198	-0.314578	0.028	-0.275916	-0.0402139	0.784	-0.726269	-0.105348	0.471	-1.97113	-0.276325	0.055	0.0953815	0.0139115	0.924	-0.403296	-0.0587253	0.689	0.884708	0.135259	0.784	1.16652	0.167744	0.249	0.735325	0.106647	0.466	-1.9954	-0.291116	0.052	-1.04725	-0.151005	0.3	1.97113	0.276325	0.055	-1.90052	-0.267144	0.064	-1.31777	-0.188761	0.194	-2.07989	-0.296144	0.043	2.33731	0.322693	0.024	-0.0271013
ASV00156	0.112697	0.0164364	0.911	0.633593	0.0920269	0.529	0.00306634	0.000447271	0.998	-0.529724	-0.0770385	0.599	0.388139	0.0565253	0.7	-0.107166	-0.0156298	0.915	-0.33761	-0.0520238	0.529	1.52509	0.217149	0.134	0.66463	0.0964938	0.51	-1.66982	-0.24677	0.102	1.26136	0.180951	0.213	0.531271	0.0772621	0.598	-1.49921	-0.213633	0.141	-0.353132	-0.0514414	0.726	-0.49963	-0.0742746	0.62	0.0712925	0.0103985	0.943	-0.595225
ASV00157	0.155008	0.0226044	0.877	0.849989	0.123041	0.4	0.125194	0.0182583	0.901	-0.176881	-0.0257922	0.86	-0.683395	-0.0991917	0.498	-1.90245	-0.267397	0.063	1.22237	0.185347	0.4	0.401245	0.0584276	0.69	-0.0109273	-0.0015939	0.991	-0.366816	-0.0558516	0.716	-1.49325	-0.212823	0.142	-1.36012	-0.194601	0.18	1.23194	0.176864	0.224	-1.83706	-0.258831	0.073	-0.20963	-0.0312346	0.835	0.830538	0.120267	0.41	-0.146381
ASV00158	-0.58577	-0.0851331	0.561	0.561679	0.0816557	0.577	-0.152529	-0.0222431	0.879	0.193874	0.0282681	0.847	-2.33159	-0.321986	0.024	-1.90941	-0.268304	0.062	-0.890216	-0.136085	0.577	0.543963	0.0790966	0.589	-0.0841351	-0.0122714	0.933	-0.532161	-0.0808878	0.597	0.165006	0.0240617	0.87	-0.709092	-0.102883	0.482	0.513002	0.0746204	0.61	-1.66487	-0.235987	0.103	-1.10882	-0.16308	0.273	-0.389724	-0.0567554	0.699	0.629779
ASV00159	-0.464977	-0.0676684	0.644	0.572818	0.0832639	0.569	0.177885	0.0259384	0.86	-0.454976	-0.0662194	0.651	0.945706	0.136651	0.349	0.147888	0.0215666	0.883	-0.317289	-0.0489003	0.569	-2.07599	-0.289818	0.043	-1.6707	-0.236767	0.101	-0.286977	-0.0437217	0.776	-0.466407	-0.0678756	0.643	1.06254	0.153159	0.293	-1.87281	-0.263521	0.067	0.298343	0.0434767	0.767	-0.323345	-0.0481456	0.748	0.503008	0.0731746	0.617	-0.183272
ASV00162	0.582928	0.084723	0.563	1.24605	0.178826	0.219	-0.810577	-0.117417	0.422	0.389061	0.0566592	0.699	0.161116	0.0234946	0.873	-1.6016	-0.227492	0.116	-1.32456	-0.200245	0.219	0.712213	0.103331	0.48	0.0510155	0.00744117	0.96	-0.992817	-0.149697	0.326	-0.168171	-0.0245228	0.867	-0.74479	-0.108003	0.46	-0.199419	-0.0290759	0.843	0.63243	0.0918593	0.53	0.27493	0.0409497	0.785	0.476305	0.0693092	0.636	-0.058125
ASV00163	-0.815539	-0.118126	0.419	0.688213	0.0998842	0.495	0.401888	0.0585209	0.69	-0.589567	-0.085681	0.558	-1.44722	-0.206547	0.154	1.8006	0.254029	0.078	0.989589	0.150947	0.495	-1.1044	-0.159043	0.275	-1.02692	-0.148139	0.31	0.314337	0.047881	0.755	1.40703	0.201045	0.166	0.068974	0.0100604	0.945	-1.11252	-0.160182	0.272	-0.193799	-0.0282573	0.847	-1.33102	-0.194623	0.19	-0.741129	-0.107478	0.462	-0.984644
ASV00164	-0.435341	-0.0633734	0.665	0.911755	0.131832	0.367	-2.04068	-0.285293	0.047	-0.929125	-0.134299	0.358	-0.109201	-0.0159267	0.914	-1.98697	-0.278374	0.053	-0.314566	-0.0484816	0.367	0.129761	0.0189241	0.897	0.854329	0.12366	0.397	-1.23865	-0.18561	0.222	-0.410968	-0.0598384	0.683	0.440777	0.0641614	0.661	-0.132851	-0.0193747	0.895	-0.776969	-0.112612	0.441	-0.450643	-0.0670269	0.654	0.182405	0.0265971	0.856	-0.576587
ASV00165	-0.712407	-0.103359	0.48	0.344032	0.0501192	0.732	-0.32187	-0.0468979	0.749	0.975914	0.140931	0.334	-0.0593753	-0.00866045	0.953	0.0235931	0.00344138	0.981	1.13549	0.172581	0.732	1.13028	0.162672	0.264	0.124982	0.0182274	0.901	0.254246	0.0387431	0.801	-0.0434088	-0.00633169	0.966	0.177686	0.0259095	0.86	-0.365375	-0.0532198	0.716	0.272442	0.0397084	0.786	0.174611	0.0260207	0.862	-0.318731	-0.0464416	0.751	1.3246
ASV00166	0.87555	0.126683	0.386	0.611634	0.088863	0.544	-1.44407	-0.206116	0.155	1.2609	0.180887	0.214	-0.00194666	-0.000283949	0.998	-0.195832	-0.0285534	0.846	1.50912	0.226795	0.544	0.726967	0.105448	0.471	0.212803	0.0310255	0.832	0.19593	0.0298657	0.846	-0.599632	-0.0871326	0.552	0.0697239	0.0101698	0.945	0.314272	0.0457932	0.755	-0.26922	-0.0392396	0.789	0.510473	0.0758775	0.612	0.892963	0.129161	0.376	0.475517
ASV00169	0.47849	0.0696255	0.635	0.694396	0.100773	0.491	0.474902	0.069106	0.637	0.123536	0.0180166	0.902	-0.839012	-0.121476	0.406	-1.08187	-0.155878	0.285	0.199122	0.0307108	0.491	1.20522	0.173144	0.234	-0.874018	-0.126465	0.387	0.582728	0.0885164	0.563	0.193139	0.028161	0.848	1.11163	0.160057	0.272	-0.773116	-0.11206	0.443	-0.855792	-0.123869	0.396	0.895477	0.132316	0.375	-0.0641513	-0.00935702	0.949	1.54209
ASV00170	-0.194342	-0.0283363	0.847	0.527612	0.0767333	0.6	0.204888	0.0298727	0.839	-0.196773	-0.0286905	0.845	2.41996	0.332859	0.019	-0.171811	-0.0250533	0.864	1.27464	0.192984	0.6	-1.20254	-0.172771	0.235	-1.78848	-0.252429	0.08	0.301307	0.0459005	0.765	-0.403916	-0.0588152	0.688	0.324134	0.0472271	0.747	-0.789172	-0.114357	0.434	1.81428	0.255833	0.076	0.232459	0.0346322	0.817	1.39945	0.200007	0.168	-0.551749
ASV00172	0.788954	0.114326	0.434	1.26642	0.181653	0.212	-0.994293	-0.143531	0.325	0.829523	0.120122	0.411	0.5306	0.0771652	0.598	-0.609795	-0.0885979	0.545	0.750544	0.115043	0.212	0.502791	0.0731432	0.617	-0.350127	-0.0510049	0.728	-0.229574	-0.0349883	0.82	0.116099	0.0169324	0.908	0.343147	0.0499906	0.733	-0.138119	-0.0201427	0.891	0.981077	0.141662	0.332	0.304156	0.0452944	0.762	0.426988	0.0621622	0.671	0.461479
ASV00174	0.758677	0.109993	0.452	-0.319003	-0.0464811	0.751	-0.139353	-0.0203225	0.89	0.303792	0.0442691	0.763	-1.86876	-0.262991	0.068	-0.766738	-0.111147	0.447	0.128908	0.019887	0.751	-0.728784	-0.105708	0.47	-1.04677	-0.150938	0.301	-0.671855	-0.101923	0.505	-1.52402	-0.217004	0.134	-1.29282	-0.185311	0.202	1.48328	0.211465	0.145	0.283841	0.041367	0.778	0.281001	0.0418524	0.78	-0.980967	-0.141646	0.332	-0.228817
ASV00175	-0.158176	-0.0230661	0.875	1.59235	0.226245	0.118	0.45609	0.0663808	0.65	0	0	1	0.566815	0.0823973	0.574	-1.16355	-0.167328	0.25	-1.90139	-0.281524	0.118	2.18842	0.304096	0.034	-0.0549883	-0.0080206	0.956	0.309857	0.0472	0.758	-0.446757	-0.0650282	0.657	0.14034	0.0204664	0.889	0.0790781	0.011534	0.937	-1.66192	-0.235593	0.103	-0.0875254	-0.0130464	0.931	1.54929	0.220428	0.128	1.07276
ASV00176	-1.87847	-0.264263	0.067	0.903508	0.13066	0.371	0.495895	0.0721453	0.622	-0.569305	-0.0827568	0.572	1.04398	0.150545	0.302	-0.350016	-0.0509886	0.728	-1.14536	-0.174035	0.371	-0.251189	-0.0366151	0.803	-0.96457	-0.139325	0.34	-0.601635	-0.0913648	0.551	-1.53879	-0.219006	0.131	0.0320785	0.00467908	0.975	-1.86769	-0.262852	0.068	-0.297407	-0.0433405	0.767	-1.43439	-0.2091	0.158	1.61485	0.229275	0.113	-0.222545
ASV00177	0.580674	0.0843978	0.564	-0.39956	-0.0581831	0.691	-1.27133	-0.182334	0.21	0.854187	0.12364	0.397	-2.46929	-0.338871	0.017	-0.0778357	-0.0113528	0.938	-0.130992	-0.0202083	0.691	-0.844614	-0.122275	0.403	1.41228	0.201766	0.164	0.0617529	0.00941681	0.951	0.426529	0.0620955	0.672	-0.722627	-0.104825	0.473	0.382056	0.0556423	0.704	0.89397	0.129304	0.376	0.999455	0.147363	0.323	-2.60008	-0.354614	0.012	0.116422
ASV00178	0.594765	0.0864307	0.555	-0.508812	-0.0740143	0.613	-0.769469	-0.111538	0.445	1.0643	0.153406	0.293	0.695799	0.100974	0.49	-0.883747	-0.12785	0.381	1.57822	0.23661	0.613	0.189899	0.027689	0.85	0.379252	0.0552352	0.706	-0.199874	-0.0304663	0.843	0.996859	0.143894	0.324	0.417003	0.060714	0.679	0.292341	0.0426037	0.771	0.181379	0.0264476	0.857	0.753574	0.111634	0.455	1.0381	0.149716	0.305	0.406544
ASV00179	-0.487345	-0.0709077	0.628	0.139205	0.0203009	0.89	-0.649411	-0.0943042	0.519	-1.08756	-0.156677	0.282	1.05268	0.15177	0.298	-1.74811	-0.247082	0.087	-0.261345	-0.0402937	0.89	-1.3955	-0.199465	0.169	-0.216439	-0.0315552	0.83	-1.18633	-0.178024	0.242	-0.856266	-0.123936	0.396	0.645378	0.0937237	0.522	-1.11896	-0.161085	0.269	-0.779307	-0.112946	0.44	-1.02496	-0.151039	0.311	0.974029	0.140664	0.335	-1.80864
ASV00181	-0.124167	-0.0181087	0.902	0.739515	0.107247	0.463	-2.47976	-0.340142	0.017	-0.687971	-0.0998494	0.495	-0.152072	-0.0221765	0.88	-1.01494	-0.146448	0.315	-0.323182	-0.0498062	0.463	-0.376379	-0.054818	0.708	0.60817	0.0883638	0.546	-0.387582	-0.0590028	0.7	-1.19938	-0.17233	0.236	-0.200675	-0.029259	0.842	0.211339	0.0308123	0.834	-0.188907	-0.0275445	0.851	-0.175383	-0.0261356	0.862	-0.0120699	-0.00176057	0.99	-0.617625
ASV00184	-0.362943	-0.0528666	0.718	-0.990024	-0.142927	0.327	-1.70516	-0.241369	0.095	-0.655551	-0.0951878	0.515	-1.19591	-0.171847	0.238	-0.27853	-0.0405942	0.782	-1.04719	-0.159516	0.327	-1.37031	-0.196003	0.177	2.70232	0.366714	0.01	-1.75747	-0.258875	0.086	1.65338	0.234448	0.105	-0.450542	-0.0655769	0.654	-0.747769	-0.10843	0.458	-0.00694335	-0.00101279	0.994	-0.908861	-0.134258	0.368	-0.93895	-0.135693	0.353	-0.815192
ASV00185	-0.673969	-0.0978369	0.504	-1.30473	-0.186959	0.198	-0.245861	-0.0358395	0.807	-0.991752	-0.143172	0.326	1.61828	0.229737	0.112	1.1551	0.166147	0.254	-0.594336	-0.0913247	0.198	0.184438	0.0268934	0.854	0.621681	0.090311	0.537	-0.35143	-0.0535158	0.727	0.347569	0.0506331	0.73	-0.486459	-0.0707794	0.629	0.439492	0.0639752	0.662	-0.624887	-0.0907728	0.535	-0.730654	-0.108279	0.469	0.889422	0.128657	0.378	-0.499781
ASV00186	2.31215	0.319576	0.025	1.18682	0.170579	0.241	-0.873203	-0.126349	0.387	1.11729	0.160851	0.27	-0.0765122	-0.0111598	0.939	0.0198264	0.00289196	0.984	2.86453	0.404276	0.241	-0.664557	-0.0964834	0.51	0.28955	0.0421976	0.773	-0.300685	-0.0458059	0.765	0.663872	0.0963849	0.51	-1.47885	-0.210863	0.146	0.784739	0.113723	0.437	1.37744	0.196983	0.175	1.15869	0.170207	0.253	-1.08478	-0.156287	0.284	-0.707785
ASV00189	-0.529632	-0.0770252	0.599	2.5729	0.351367	0.013	-1.2962	-0.185779	0.201	-0.309036	-0.0450318	0.759	0.522852	0.0760449	0.604	-0.986021	-0.142361	0.329	1.78355	0.265343	0.013	0.611568	0.0888535	0.544	-0.964879	-0.139368	0.34	-1.42004	-0.211649	0.163	-1.43364	-0.20469	0.158	-0.767941	-0.111319	0.446	-1.04484	-0.150665	0.301	0.107444	0.0156704	0.915	-0.442481	-0.0658181	0.66	1.57212	0.223516	0.123	-0.165451
ASV00190	-0.399465	-0.0581693	0.691	-0.00935702	-0.00136486	0.993	-0.822112	-0.119064	0.415	-0.663417	-0.0963193	0.51	0.134951	0.0196809	0.893	-0.272092	-0.0396575	0.787	0.654072	0.100415	0.993	-0.36611	-0.0533266	0.716	0.88567	0.128124	0.38	-1.08863	-0.163773	0.282	-0.082439	-0.0120241	0.935	-0.549705	-0.0799261	0.585	0.0424725	0.00619513	0.966	-0.86962	-0.125839	0.389	-0.343828	-0.0511877	0.733	0.452598	0.0658749	0.653	-1.14086
ASV00191	1.93077	0.271086	0.06	0.259292	0.0377946	0.797	-0.293653	-0.0427945	0.77	0.471989	0.068684	0.639	-1.20667	-0.173346	0.234	-1.09986	-0.158405	0.277	0.443113	0.0682145	0.797	2.35279	0.324606	0.023	-0.434668	-0.0632758	0.666	0.177051	0.0269902	0.86	0.459502	0.0668753	0.648	-1.30592	-0.187123	0.198	1.82861	0.25772	0.074	-1.42159	-0.203041	0.162	1.04189	0.153475	0.303	-1.26005	-0.180769	0.214	0.930128
ASV00193	-2.29191	-0.317061	0.026	-2.28463	-0.316155	0.027	-2.18951	-0.304233	0.034	-1.60476	-0.227918	0.115	-1.86587	-0.262613	0.068	1.04421	0.150577	0.302	-1.68204	-0.251221	0.027	-0.449985	-0.0654961	0.655	2.26585	0.313812	0.028	-2.31179	-0.332488	0.026	1.80578	0.254713	0.077	1.70456	0.241289	0.095	-1.87972	-0.264426	0.066	-1.67371	-0.237171	0.101	-1.82745	-0.262842	0.074	-1.21664	-0.174735	0.23	-1.06354
ASV00195	-0.0652144	-0.00951207	0.948	0.674693	0.097941	0.503	-1.18181	-0.169878	0.243	-0.920049	-0.13301	0.362	0.445497	0.0648456	0.658	-0.812283	-0.117661	0.421	0.278699	0.0429645	0.503	0.786471	0.113971	0.436	1.08724	0.156632	0.282	-0.870405	-0.131581	0.389	0.367309	0.0535008	0.715	2.13433	0.297252	0.038	-1.39945	-0.200007	0.168	0.529321	0.0769803	0.599	-0.924724	-0.136558	0.36	0.23381	0.0340849	0.816	-0.260423
ASV00197	1.06374	0.153328	0.293	1.70432	0.241257	0.095	0.222008	0.0323662	0.825	1.09859	0.158227	0.278	0.959746	0.138641	0.342	0.374968	0.0546131	0.709	0.547299	0.0841505	0.095	2.85392	0.384317	0.006	-1.17749	-0.169275	0.245	0.411654	0.0626533	0.683	2.35925	0.325403	0.023	0.711241	0.103191	0.48	-0.890725	-0.128843	0.378	-0.313365	-0.0456613	0.755	0.80436	0.119054	0.425	0.900184	0.130188	0.373	1.04826
ASV00201	-0.670515	-0.0973402	0.506	1.77722	0.250939	0.082	-0.622086	-0.0903693	0.537	-1.37452	-0.196583	0.176	-1.97375	-0.276664	0.054	-1.47115	-0.209812	0.148	0.446627	0.0687529	0.082	-0.410164	-0.0597218	0.684	1.12451	0.161864	0.267	-2.01915	-0.294283	0.05	-0.11224	-0.0163697	0.911	-0.118485	-0.0172803	0.906	0.693733	0.100677	0.491	-1.61898	-0.229831	0.112	-1.43495	-0.209178	0.158	-0.0434752	-0.00634138	0.966	-1.76923
ASV00203	-0.33356	-0.0485972	0.74	-0.181953	-0.0265313	0.856	-0.907439	-0.131219	0.369	-1.19886	-0.172257	0.237	-0.280295	-0.040851	0.78	2.25021	0.311858	0.029	0.922054	0.140858	0.856	-1.27139	-0.182342	0.21	0.456636	0.06646	0.65	-0.546765	-0.0830926	0.587	1.70245	0.241008	0.095	-1.59669	-0.226831	0.117	1.09944	0.158347	0.277	-1.41283	-0.201841	0.164	-0.482852	-0.0717935	0.632	0.227488	0.0331643	0.821	-1.70429
ASV00204	-0.016991	-0.00247839	0.987	1.4352	0.204903	0.158	-0.21213	-0.0309276	0.833	-0.173659	-0.0253227	0.863	-0.469493	-0.0683226	0.641	-1.01846	-0.146944	0.314	1.34334	0.202968	0.158	0.00517408	0.000754717	0.996	-0.604407	-0.0878212	0.548	-0.778805	-0.117938	0.44	0.827548	0.11984	0.412	0.189189	0.0275856	0.851	-1.23681	-0.177542	0.222	0.126735	0.018483	0.9	-0.198222	-0.0295363	0.844	-0.0147748	-0.00215512	0.988	-0.530063
ASV00205	1.48471	0.21166	0.144	0.136595	0.0199205	0.892	-0.71642	-0.103935	0.477	1.48553	0.211772	0.144	0.027598	0.00402554	0.978	-0.875847	-0.126725	0.386	-0.381315	-0.0587365	0.892	-0.00230093	-0.000335625	0.998	-0.293088	-0.0427122	0.771	0.66374	0.100705	0.51	0.799197	0.115791	0.428	0.433965	0.0631738	0.666	0.84854	0.122835	0.4	1.7393	0.245912	0.089	1.65063	0.238935	0.106	-1.39638	-0.199585	0.169	0.806295
ASV00207	0.0873505	0.0127403	0.931	-0.12384	-0.018061	0.902	0.374035	0.0544776	0.71	-0.664935	-0.0965377	0.509	1.41631	0.202318	0.163	-0.284132	-0.0414093	0.778	0.998415	0.152262	0.902	-0.772699	-0.112001	0.444	-2.46439	-0.338276	0.017	0.561222	0.0852738	0.578	-2.4111	-0.331774	0.02	0.0558296	0.00814332	0.956	0.444435	0.0646918	0.659	0.355759	0.0518231	0.724	0.0300084	0.00447335	0.976	1.07879	0.155445	0.286	-0.74534
ASV00208	-0.260046	-0.0379043	0.796	-0.362507	-0.0528033	0.719	-0.20285	-0.0295758	0.84	-0.686406	-0.0996246	0.496	0.442868	0.0644646	0.66	-0.107937	-0.0157423	0.915	0.0944944	0.0145792	0.719	0.149596	0.0218156	0.882	-0.299237	-0.0436067	0.766	0.00427086	0.000651299	0.997	0.594109	0.0863362	0.555	1.06906	0.154077	0.291	-1.24306	-0.17841	0.22	0.0709201	0.0103442	0.944	-0.36604	-0.054485	0.716	0.160252	0.0233687	0.873	-0.467363
ASV00211	-0.420197	-0.0611772	0.676	0.477871	0.069536	0.635	1.61337	0.229077	0.113	-0.619176	-0.08995	0.539	-0.700787	-0.10169	0.487	0.435176	0.0633495	0.665	0.806842	0.123545	0.635	1.47031	0.209698	0.148	-1.41835	-0.202597	0.163	-1.15002	-0.172741	0.256	0.705957	0.102433	0.484	0.0387816	0.00565679	0.969	-0.592338	-0.0860806	0.556	0.927283	0.134038	0.359	-0.927806	-0.137005	0.358	-1.18706	-0.170612	0.241	-0.189598
ASV00212	0.982712	0.141893	0.331	1.16074	0.166936	0.252	0.118787	0.0173243	0.906	0.593086	0.0861886	0.556	-0.366493	-0.0533823	0.716	-1.36497	-0.195268	0.179	-1.21066	-0.183632	0.252	-0.0117571	-0.00171494	0.991	2.52499	0.345611	0.015	-0.878111	-0.132726	0.385	0.881019	0.127462	0.383	-0.888656	-0.128548	0.379	1.02612	0.148026	0.31	0.848816	0.122874	0.4	0.747596	0.110759	0.459	-0.592238	-0.0860662	0.557	-0.470292
ASV00213	-0.168349	-0.0245488	0.867	0.0302094	0.00440645	0.976	0.97787	0.141208	0.333	0.231081	0.0336874	0.818	0.0270283	0.00394245	0.979	-0.0864854	-0.0126142	0.931	0.679511	0.104279	0.976	-0.55058	-0.0800526	0.585	-1.19845	-0.1722	0.237	0.422718	0.0643304	0.675	0.669573	0.0972048	0.506	-1.76447	-0.249251	0.084	0.14746	0.0215043	0.883	0.366042	0.0533167	0.716	0.207439	0.0309084	0.837	-0.147449	-0.0215026	0.883	-0.361781
ASV00215	1.16529	0.167571	0.25	-1.122	-0.161511	0.268	-1.07151	-0.154421	0.289	0.472817	0.068804	0.639	0.598455	0.0869629	0.552	-0.51847	-0.0754113	0.607	1.45301	0.218773	0.268	-0.541062	-0.0786773	0.591	1.31013	0.187705	0.197	0.686194	0.104075	0.496	-1.42642	-0.203702	0.16	0.568195	0.0825965	0.573	0.0413045	0.00602477	0.967	0.705379	0.10235	0.484	0.515587	0.0766332	0.609	0.30244	0.0440726	0.764	-0.145183
ASV00216	-0.102871	-0.0150036	0.919	-0.932082	-0.134719	0.356	0.739969	0.107312	0.463	1.09012	0.157037	0.281	-0.183727	-0.0267897	0.855	0.187126	0.027285	0.852	1.39245	0.210066	0.356	1.26636	0.181645	0.212	-0.835438	-0.120966	0.408	0.623782	0.0946984	0.536	-0.970865	-0.140216	0.337	-0.164622	-0.0240057	0.87	0.460077	0.0669586	0.648	0.241907	0.0352638	0.81	0.634246	0.094128	0.529	0.247452	0.0360711	0.806	2.03139
ASV00217	1.25026	0.179411	0.217	-0.595515	-0.0865389	0.554	0.581035	0.0844499	0.564	1.71559	0.242759	0.093	-0.464481	-0.0675966	0.644	0.690667	0.100237	0.493	0.165364	0.0255079	0.554	-1.35506	-0.193904	0.182	1.38363	0.197834	0.173	0.62073	0.0942392	0.538	-0.44627	-0.0649577	0.657	-2.02628	-0.283442	0.048	-0.296139	-0.043156	0.768	2.39462	0.329755	0.021	1.21194	0.177787	0.232	-1.93327	-0.271412	0.059	-0.180554
ASV00218	-0.276922	-0.0403604	0.783	0.835385	0.120959	0.408	0.0940988	0.0137244	0.925	-0.290958	-0.0424024	0.772	2.07406	0.289572	0.044	0.636687	0.0924724	0.527	-0.127619	-0.0196882	0.408	-0.202371	-0.0295061	0.84	-1.85236	-0.260841	0.07	0.686394	0.104105	0.496	0.761013	0.110327	0.45	-0.540656	-0.0786186	0.591	-0.104193	-0.0151964	0.917	0.957616	0.13834	0.343	0.283373	0.0422051	0.778	1.94667	0.273153	0.058	-0.335009
ASV00219	-1.83098	-0.258031	0.073	-2.2259	-0.308811	0.031	0.0282561	0.00412154	0.978	-1.6783	-0.237783	0.1	-0.79024	-0.11451	0.433	0.874279	0.126502	0.386	0.92388	0.141131	0.031	-0.816975	-0.118331	0.418	-0.555851	-0.080814	0.581	-0.796866	-0.120633	0.43	0.998584	0.144137	0.323	1.89934	0.266991	0.064	-2.17146	-0.301956	0.035	0.260045	0.0379042	0.796	-1.57175	-0.228124	0.123	-0.594336	-0.0863688	0.555	-0.497758
ASV00221	0.215253	0.0313825	0.831	1.91811	0.269437	0.061	0.444104	0.0646437	0.659	0.963394	0.139158	0.34	0.375599	0.0547047	0.709	0.154771	0.0225699	0.878	1.11314	0.169282	0.061	-0.858726	-0.124287	0.395	-0.68353	-0.0992111	0.498	0.936224	0.14134	0.354	0.530029	0.0770827	0.599	-0.815731	-0.118153	0.419	1.36301	0.194999	0.179	-0.27885	-0.0406409	0.782	0.469217	0.0697762	0.641	1.30445	0.18692	0.198	-0.479946
ASV00222	-0.571399	-0.0830592	0.57	-1.77479	-0.250618	0.082	-2.65807	-0.361499	0.011	-0.785096	-0.113774	0.436	-0.786052	-0.113911	0.436	1.36948	0.195888	0.177	-1.45142	-0.218545	0.082	-2.47049	-0.339018	0.017	1.75136	0.247514	0.086	-1.16114	-0.17436	0.252	2.81422	0.379747	0.007	0.578493	0.084083	0.566	-0.37876	-0.0551637	0.707	-0.284122	-0.0414079	0.778	-0.336129	-0.0500444	0.738	-1.53477	-0.218462	0.132	-1.42151
ASV00223	-1.44144	-0.205757	0.156	-1.81919	-0.256479	0.075	-0.730167	-0.105907	0.469	-2.76815	-0.374407	0.008	-0.0300154	-0.00437815	0.976	-0.3793	-0.055242	0.706	0.432676	0.066615	0.075	-1.09328	-0.157481	0.28	-0.392236	-0.05712	0.697	-2.59443	-0.367898	0.013	-0.595034	-0.0864696	0.555	-1.08375	-0.156142	0.284	1.00948	0.145678	0.318	-1.79173	-0.252857	0.08	-1.81255	-0.260845	0.077	1.43458	0.204819	0.158	-2.41812
ASV00224	0.722337	0.104784	0.474	-0.121432	-0.0177099	0.904	-0.616124	-0.0895101	0.541	0.677148	0.0982939	0.502	-0.975654	-0.140894	0.334	0.621495	0.0902841	0.537	-1.94733	-0.28777	0.904	-0.533962	-0.0776511	0.596	1.45053	0.206999	0.154	-0.480907	-0.0731411	0.633	0.792872	0.114887	0.432	-2.01852	-0.282443	0.049	0.704494	0.102223	0.485	-0.607744	-0.0883022	0.546	0.835465	0.123589	0.408	-1.081	-0.155756	0.285	-0.437934
ASV00225	-1.04546	-0.150753	0.301	-0.375966	-0.0547581	0.709	0.89843	0.129938	0.374	-0.356417	-0.0519186	0.723	1.36631	0.195453	0.178	0.77867	0.112855	0.44	-1.5085	-0.226706	0.709	-0.173486	-0.0252975	0.863	0.353625	0.051513	0.725	-0.471748	-0.0717554	0.639	1.66576	0.236106	0.102	1.01862	0.146968	0.314	-1.34471	-0.192479	0.185	1.20482	0.173089	0.234	-0.410743	-0.0611154	0.683	-0.595461	-0.0865311	0.554	-0.411347
ASV00227	-0.374465	-0.0545401	0.71	0.810247	0.11737	0.422	-1.16459	-0.167473	0.25	0.302911	0.044141	0.763	0.11341	0.0165403	0.91	-0.0312721	-0.00456146	0.975	0.704824	0.108119	0.422	-0.423872	-0.0617103	0.674	0.097848	0.0142711	0.922	-1.93451	-0.282953	0.06	0.440414	0.0641088	0.662	-1.42779	-0.203889	0.16	0.516476	0.0751228	0.608	-0.300294	-0.0437605	0.765	-0.516534	-0.0767731	0.608	0.736867	0.106868	0.465	-0.915334
ASV00228	0.330289	0.0481218	0.743	-1.8695	-0.263088	0.068	0.78061	0.113133	0.439	-0.505793	-0.0735775	0.615	1.9388	0.27213	0.059	1.39136	0.198895	0.171	0.611322	0.0939122	0.068	-0.880236	-0.12735	0.383	0.0215157	0.00313838	0.983	-0.333553	-0.0508007	0.74	-0.030505	-0.00444956	0.976	-0.599941	-0.0871772	0.551	0.417771	0.0608253	0.678	0.307951	0.0448741	0.759	0.191609	0.0285517	0.849	1.71341	0.242469	0.093	-0.922878
ASV00229	-1.10184	-0.158683	0.276	-1.59487	-0.226585	0.117	0.124679	0.0181834	0.901	-1.74481	-0.246644	0.088	1.85274	0.260891	0.07	0.755058	0.109475	0.454	0.97373	0.148582	0.117	-1.9106	-0.26846	0.062	-1.39945	-0.200007	0.168	0.201568	0.0307243	0.841	-1.34661	-0.19274	0.185	0.698906	0.10142	0.488	-0.4592	-0.0668315	0.648	-0.475947	-0.0692574	0.636	-0.913697	-0.13496	0.366	2.33338	0.322207	0.024	-1.20479
ASV00230	2.01948	0.282567	0.049	0.464576	0.0676104	0.644	-0.748475	-0.108531	0.458	1.9407	0.272377	0.058	1.21153	0.174024	0.232	-0.303726	-0.0442596	0.763	0.540857	0.0831669	0.644	-0.571666	-0.0830977	0.57	0.715306	0.103775	0.478	1.61982	0.239812	0.113	0.0729685	0.010643	0.942	0.00300006	0.000437604	0.998	1.82162	0.2568	0.075	0.522747	0.0760298	0.604	1.93138	0.276674	0.06	0.744074	0.107901	0.461	0.441794
ASV00231	0.877294	0.126931	0.385	0.987044	0.142506	0.329	-0.0201661	-0.00294152	0.984	1.93665	0.27185	0.059	0.0335467	0.00489323	0.973	-1.21553	-0.17458	0.23	0.0125702	0.00193963	0.329	0.981674	0.141746	0.331	0.213387	0.0311106	0.832	-0.18496	-0.0281949	0.854	0.308338	0.0449303	0.759	-0.435588	-0.0634091	0.665	1.13386	0.163174	0.263	0.639219	0.092837	0.526	0.504072	0.0749313	0.617	-0.0310234	-0.00452518	0.975	0.488114
ASV00232	-0.750122	-0.108767	0.457	1.43287	0.204585	0.159	0.426504	0.062092	0.672	0.508747	0.0740048	0.613	-1.92012	-0.269699	0.061	-0.881875	-0.127583	0.382	-1.11392	-0.169397	0.159	1.47477	0.210306	0.147	2.47497	0.339562	0.017	-0.194044	-0.0295784	0.847	0.320868	0.0467522	0.75	0.981617	0.141738	0.331	-1.17928	-0.169525	0.244	-0.682801	-0.0991064	0.498	-1.8539	-0.266377	0.07	-1.3575	-0.19424	0.181	0.191422
ASV00233	-0.673372	-0.097751	0.504	0.664151	0.0964249	0.51	0.0117282	0.00171073	0.991	0.193675	0.0282392	0.847	0.519023	0.0754913	0.606	-1.24905	-0.179242	0.218	0.130055	0.0200639	0.51	1.45269	0.207294	0.153	0.0740928	0.0108069	0.941	0.227545	0.0346794	0.821	-0.569595	-0.0827987	0.572	0.628467	0.0912886	0.533	-1.52657	-0.21735	0.134	-0.0744766	-0.0108629	0.941	-0.385316	-0.0573449	0.702	0.235062	0.0342672	0.815	1.3418
ASV00238	0.229456	0.0334508	0.82	1.19761	0.172084	0.237	2.32385	0.321027	0.025	0.412846	0.0601108	0.682	-0.275551	-0.0401608	0.784	-1.16919	-0.168116	0.248	-1.54706	-0.232192	0.237	1.44581	0.206354	0.155	-0.68447	-0.0993463	0.497	-0.0340422	-0.00519132	0.973	0.32431	0.0472526	0.747	-0.693223	-0.100604	0.492	-0.210763	-0.0307285	0.834	0.45744	0.0665764	0.649	-0.0187275	-0.00279173	0.985	-0.311839	-0.0454394	0.757	-0.0115967
ASV00239	-0.983103	-0.141948	0.331	0.867713	0.125567	0.39	0.190933	0.0278396	0.849	-1.04088	-0.150107	0.303	-0.994398	-0.143546	0.325	-1.57883	-0.224422	0.121	-0.357175	-0.0550298	0.39	-0.124647	-0.0181787	0.901	0.369805	0.0538633	0.713	-1.01658	-0.153197	0.315	-0.196511	-0.0286523	0.845	0.219187	0.0319554	0.827	-1.72654	-0.244216	0.091	-0.903075	-0.130599	0.371	-1.49527	-0.217562	0.142	0.0134656	0.00196416	0.989	-0.551646
ASV00241	-0.107711	-0.0157093	0.915	0.644761	0.0936349	0.522	-1.13968	-0.163988	0.26	0.129336	0.0188622	0.898	-1.97257	-0.276511	0.054	-0.988703	-0.14274	0.328	-0.960573	-0.146618	0.522	1.01315	0.146195	0.316	1.80461	0.254557	0.078	-2.11512	-0.306979	0.04	0.181521	0.0264682	0.857	-0.861089	-0.124624	0.394	0.475959	0.0692591	0.636	-0.516898	-0.0751839	0.608	-0.218069	-0.0324906	0.828	-0.856819	-0.124015	0.396	0.096193
ASV00242	-1.17682	-0.169182	0.245	0.402411	0.0585968	0.689	1.76272	0.24902	0.084	-0.75682	-0.109727	0.453	0.454051	0.0660854	0.652	-0.839669	-0.12157	0.405	0.119924	0.0185015	0.689	0.13976	0.0203818	0.889	-1.57604	-0.224045	0.122	-1.24791	-0.18695	0.219	0.717751	0.104126	0.476	-0.134299	-0.0195858	0.894	-1.17504	-0.168933	0.246	-1.06423	-0.153397	0.293	-1.31378	-0.192195	0.196	1.90739	0.268041	0.063	-0.651839
ASV00243	0.974164	0.140683	0.335	1.39931	0.199988	0.168	-0.291725	-0.0425139	0.772	1.00128	0.144518	0.322	-1.22123	-0.175374	0.228	-0.756952	-0.109746	0.453	0.676949	0.10389	0.168	1.8709	0.263272	0.068	-1.80684	-0.254852	0.077	1.47583	0.219569	0.147	-0.497314	-0.0723506	0.621	-0.77483	-0.112306	0.442	0.87083	0.126011	0.388	-0.789887	-0.11446	0.434	1.15774	0.170071	0.253	-0.0360557	-0.00525919	0.971	1.34066
ASV00250	0.783215	0.113505	0.437	-0.919966	-0.132999	0.362	-0.739221	-0.107205	0.463	1.45976	0.208259	0.151	0.883495	0.127814	0.381	0.561718	0.0816613	0.577	-0.671342	-0.103039	0.362	-1.34802	-0.192935	0.184	1.98245	0.277789	0.053	0.600214	0.0911508	0.552	0.53607	0.0779558	0.594	-0.440037	-0.0640542	0.662	0.277266	0.0404103	0.783	1.21209	0.174101	0.232	0.895681	0.132346	0.375	-0.332965	-0.0485108	0.741	-0.479736
ASV00251	-0.908793	-0.131411	0.368	1.91695	0.269286	0.061	0.401961	0.0585315	0.69	-0.00329401	-0.000480481	0.997	0.127881	0.0186501	0.899	-2.16799	-0.301517	0.035	-0.123743	-0.0190904	0.061	1.28601	0.184368	0.205	-0.0139996	-0.00204204	0.989	-0.630784	-0.0957517	0.532	-0.745387	-0.108089	0.46	0.856039	0.123904	0.396	-2.76562	-0.374113	0.008	0.295958	0.0431297	0.769	-0.80482	-0.119121	0.425	0.175463	0.0255856	0.861	0.256506
ASV00257	-0.616553	-0.089572	0.541	1.08346	0.156101	0.284	0.234367	0.0341659	0.816	0.914468	0.132218	0.365	-0.534216	-0.0776879	0.596	0.50304	0.0731792	0.617	-0.124651	-0.0192305	0.284	0.457754	0.0666219	0.649	-1.37337	-0.196424	0.176	0.0764831	0.0116628	0.939	0.791899	0.114747	0.432	-0.54295	-0.0789502	0.59	-0.632008	-0.0917985	0.53	0.264888	0.0386091	0.792	-0.0248772	-0.00370844	0.98	-0.546242	-0.0794258	0.587	0.18432
ASV00263	0.684119	0.0992959	0.497	-0.667431	-0.0968968	0.508	0.523809	0.0761833	0.603	0.619774	0.0900362	0.538	-0.661105	-0.0959868	0.512	-1.0874	-0.156655	0.282	0.26631	0.0410579	0.508	0.80877	0.117159	0.423	1.74298	0.246401	0.088	0.168784	0.0257308	0.867	-0.217584	-0.031722	0.829	0.0018009	0.000262688	0.999	-0.0213874	-0.00311965	0.983	0.17477	0.0254846	0.862	0.250208	0.0372729	0.804	-0.576058	-0.0837317	0.567	-0.0754373
ASV00267	0.97531	0.140845	0.334	1.17289	0.168633	0.247	-0.127624	-0.0186127	0.899	1.03405	0.149145	0.306	-0.573054	-0.083298	0.569	-0.314767	-0.0458652	0.754	1.62517	0.243238	0.247	1.1487	0.165251	0.256	0.793246	0.11494	0.432	-0.245821	-0.037461	0.807	-0.0691934	-0.0100924	0.945	-1.22433	-0.175805	0.227	0.904161	0.130753	0.371	-0.758214	-0.109927	0.452	0.257022	0.0382865	0.798	0.0143689	0.00209591	0.989	0.690009
ASV00268	-0.42	-0.0611487	0.676	0.26814	0.0390823	0.79	0.543429	0.0790195	0.589	-1.13165	-0.162864	0.264	1.30339	0.186773	0.199	1.78431	0.251877	0.081	1.18353	0.179651	0.79	0.321272	0.046811	0.749	-1.61247	-0.228955	0.114	0.134598	0.0205218	0.894	0.920305	0.133047	0.362	-1.09333	-0.157488	0.28	0.862554	0.124832	0.393	-0.592956	-0.0861699	0.556	-0.19242	-0.0286725	0.848	3.09364	0.411315	0.003	-0.111483
ASV00269	0.585757	0.0851313	0.561	0.800977	0.116045	0.427	-1.36501	-0.195274	0.179	0.638085	0.0926737	0.527	-3.17275	-0.419997	0.003	-0.66076	-0.0959372	0.512	-0.242615	-0.0374101	0.427	0.551966	0.0802528	0.584	0.913369	0.132062	0.366	-0.45555	-0.0693037	0.651	-0.180446	-0.0263117	0.858	-1.38576	-0.198127	0.172	1.1784	0.169403	0.245	-0.417613	-0.0608024	0.678	0.45188	0.06721	0.654	-1.7187	-0.243172	0.092	0.945321
ASV00270	0.245974	0.0358559	0.807	1.82191	0.256838	0.075	1.52383	0.216978	0.134	0.829088	0.12006	0.411	2.08581	0.291073	0.042	-0.332484	-0.0484408	0.741	-0.618452	-0.0949976	0.075	-1.72567	-0.244101	0.091	0.290958	0.0424024	0.772	0.65946	0.100062	0.513	0.212681	0.0310078	0.832	0.0494114	0.00720721	0.961	-0.00350015	-0.00051055	0.997	1.06373	0.153327	0.293	0.374409	0.0557268	0.71	1.14079	0.164144	0.26	-0.904304
ASV00272	1.75095	0.247459	0.086	1.84718	0.26016	0.071	1.09479	0.157694	0.279	0.975287	0.140842	0.334	0.525513	0.0764297	0.602	-1.62917	-0.2312	0.11	0.919581	0.140487	0.071	1.60179	0.227518	0.116	-1.66088	-0.235454	0.103	0.761119	0.115296	0.451	0.0253693	0.00370046	0.98	-0.700157	-0.1016	0.487	1.47271	0.210025	0.147	-0.399988	-0.0582452	0.691	1.31129	0.191844	0.196	1.42406	0.203379	0.161	1.02614
ASV00274	-0.537973	-0.0782309	0.593	0.669018	0.0971249	0.507	0.060582	0.00883645	0.952	-0.925083	-0.133725	0.36	1.39791	0.199795	0.169	-0.257976	-0.037603	0.798	1.1483	0.174468	0.507	1.26111	0.180916	0.213	-0.0953065	-0.0139005	0.924	-0.784111	-0.11873	0.437	0.202135	0.0294716	0.841	1.64234	0.232969	0.107	-1.85443	-0.261113	0.07	0.183671	0.0267815	0.855	-0.288782	-0.0430093	0.774	0.751337	0.108941	0.456	0.325953
ASV00276	-0.756437	-0.109672	0.453	-0.818742	-0.118583	0.417	-0.0916334	-0.0133649	0.927	-0.17249	-0.0251523	0.864	0.117309	0.0171088	0.907	0.52174	0.0758841	0.604	-0.55441	-0.0852361	0.417	0.488425	0.0710641	0.628	-0.238312	-0.0347404	0.813	-0.415899	-0.0632969	0.68	0.869089	0.125763	0.389	-0.758271	-0.109935	0.452	0.14051	0.0204912	0.889	-1.45148	-0.207128	0.153	-0.152047	-0.0226601	0.88	1.35429	0.193798	0.182	0.42277
ASV00278	-0.101613	-0.0148201	0.919	0.177024	0.0258129	0.86	-0.974156	-0.140682	0.335	0.204888	0.0298727	0.839	-0.551261	-0.080151	0.584	-0.295987	-0.0431339	0.769	-0.565013	-0.0868539	0.86	1.56621	0.222717	0.124	1.19722	0.17203	0.237	-0.131899	-0.0201104	0.896	-0.486889	-0.0708417	0.629	0.553633	0.0804936	0.582	-1.38205	-0.197617	0.173	-0.570826	-0.0829763	0.571	0.388888	0.0578749	0.699	-0.531915	-0.0773552	0.597	1.46524
ASV00280	0.932364	0.134759	0.356	-0.196883	-0.0287065	0.845	-0.0436748	-0.0063705	0.965	0.378313	0.0550987	0.707	0.015534	0.00226585	0.988	0.265523	0.0387016	0.792	1.44134	0.217099	0.845	1.65927	0.235237	0.104	-0.80785	-0.117027	0.423	0.0327469	0.0049938	0.974	0.83892	0.121463	0.406	-1.01587	-0.14658	0.315	0.2	0.0291606	0.842	-0.614628	-0.0892946	0.542	0.660145	0.0979356	0.513	0.300588	0.0438032	0.765	0.720991
ASV00283	1.18913	0.1709	0.24	0.974603	0.140745	0.335	-0.96817	-0.139835	0.338	1.65593	0.23479	0.104	-0.120669	-0.0175987	0.904	0.202295	0.0294949	0.841	-0.588	-0.0903592	0.335	-0.212158	-0.0309316	0.833	1.13809	0.163766	0.261	0.566715	0.0861023	0.574	1.91553	0.269101	0.062	-0.93345	-0.134913	0.355	-0.472853	-0.0688093	0.639	0.807219	0.116937	0.424	0.301281	0.044867	0.765	-1.08047	-0.155681	0.285	-0.330773
ASV00285	0.48973	0.0712529	0.627	-0.0748989	-0.0109245	0.941	-1.13888	-0.163877	0.261	-0.443995	-0.0646279	0.659	-0.31644	-0.0461084	0.753	-0.644153	-0.0935474	0.523	0.16224	0.0250264	0.941	-0.227812	-0.0332114	0.821	-0.160401	-0.0233904	0.873	-1.19979	-0.179978	0.237	0.556475	0.0809041	0.581	-1.60203	-0.22755	0.116	0.886095	0.128184	0.38	-0.900425	-0.130222	0.372	-0.053308	-0.00794643	0.958	-0.143704	-0.0209567	0.886	-1.3954
ASV00286	0.953809	0.1378	0.345	0.540092	0.0785371	0.592	-1.50424	-0.214318	0.139	0.825462	0.119543	0.413	-0.75864	-0.109988	0.452	0.374185	0.0544994	0.71	-0.112874	-0.0174142	0.592	0.442228	0.0643718	0.66	2.07925	0.290235	0.043	0.297694	0.0453511	0.767	0.527429	0.0767067	0.6	-1.06975	-0.154174	0.29	0.243054	0.0354308	0.809	-0.769832	-0.11159	0.445	0.554223	0.0823381	0.582	-0.829523	-0.120122	0.411	0.643612
ASV00287	1.15413	0.166011	0.254	1.67963	0.237962	0.1	0.534188	0.0776839	0.596	1.36588	0.195393	0.178	-0.747252	-0.108356	0.459	0.0861017	0.0125582	0.932	1.45489	0.219042	0.1	-1.58466	-0.225208	0.12	-0.331919	-0.0483587	0.741	-0.0118428	-0.00180601	0.991	0.475896	0.0692499	0.636	-2.49256	-0.341694	0.016	1.11358	0.16033	0.271	1.16263	0.1672	0.251	0.758105	0.112297	0.452	-2.04515	-0.285867	0.046	-0.35685
ASV00293	-0.0214634	-0.00313074	0.983	-0.0142339	-0.00207622	0.989	-0.652617	-0.0947656	0.517	-1.04366	-0.150499	0.302	0.899983	0.130159	0.373	0.310986	0.0453153	0.757	2.23029	0.325411	0.989	1.12465	0.161883	0.266	-0.910139	-0.131603	0.367	-0.664174	-0.10077	0.51	-0.384386	-0.0559805	0.702	0.0337284	0.00491973	0.973	-0.482232	-0.0701674	0.632	-1.51167	-0.215327	0.137	-0.389126	-0.0579101	0.699	2.3981	0.330181	0.021	0.177107
ASV00296	-1.49041	-0.212436	0.143	2.63952	0.359303	0.011	-0.247978	-0.0361477	0.805	-0.931216	-0.134596	0.357	-0.638613	-0.0927498	0.526	-1.5769	-0.224161	0.122	-0.675697	-0.1037	0.011	1.13988	0.164017	0.26	-0.377712	-0.0550115	0.707	-1.85303	-0.271935	0.071	-0.371158	-0.0540598	0.712	0.111961	0.0163291	0.911	-0.656238	-0.0952866	0.515	-1.52156	-0.216671	0.135	-2.04068	-0.291038	0.047	1.12564	0.162022	0.266	-0.722518
ASV00297	-0.927571	-0.134079	0.358	1.39749	0.199737	0.169	0.979084	0.14138	0.333	0.535935	0.0779364	0.595	-2.71083	-0.367712	0.009	-1.74307	-0.246413	0.088	-0.390213	-0.0601024	0.169	1.94698	0.273192	0.058	1.09424	0.157616	0.279	-1.48077	-0.220269	0.146	-0.245599	-0.0358014	0.807	0.341486	0.0497491	0.734	-0.389332	-0.0566986	0.699	-1.11657	-0.16075	0.27	-1.59893	-0.231859	0.117	-1.06985	-0.154187	0.29	0.132375
ASV00303	-1.49906	-0.213613	0.141	0.238461	0.0347621	0.813	-1.14791	-0.165142	0.257	-3.19265	-0.422163	0.003	-1.0511	-0.151548	0.299	-0.213883	-0.0311829	0.832	1.12936	0.171677	0.813	0.628489	0.0912917	0.533	0.650059	0.0943975	0.519	-2.93827	-0.408909	0.005	0.280651	0.0409029	0.78	0.605359	0.0879585	0.548	-0.143831	-0.0209754	0.886	-2.80905	-0.379148	0.007	-2.51478	-0.351026	0.016	1.47885	0.210863	0.146	-1.51724
ASV00307	0.601351	0.0873806	0.55	-0.366998	-0.0534556	0.715	-0.0881933	-0.0128632	0.93	0.506415	0.0736676	0.615	-1.74198	-0.246268	0.088	-1.49892	-0.213594	0.141	1.07187	0.163176	0.715	-0.731117	-0.106043	0.468	0.389793	0.0567655	0.698	-0.295416	-0.0450049	0.769	0.0976517	0.0142425	0.923	-0.489521	-0.0712226	0.627	-0.194311	-0.0283318	0.847	-0.644244	-0.0935604	0.523	-0.130873	-0.0195056	0.896	-1.08235	-0.155946	0.285	-0.685582
ASV00308	1.28109	0.183687	0.206	0.0307497	0.00448526	0.976	-2.59923	-0.354512	0.012	1.08373	0.156139	0.284	0.5129	0.0746057	0.61	-1.42375	-0.203337	0.161	-0.0136255	-0.00210245	0.976	1.36527	0.19531	0.179	1.41233	0.201772	0.164	-0.453587	-0.0690065	0.652	-0.316576	-0.0461282	0.753	-0.489245	-0.0711828	0.627	-0.301623	-0.0439537	0.764	0.00324425	0.000473222	0.997	0.890601	0.131608	0.378	0.508136	0.0739165	0.614	0.4631
ASV00314	0.558204	0.0811538	0.579	0.326024	0.0475018	0.746	0.341269	0.0497176	0.734	0.14142	0.0206238	0.888	0.607927	0.0883286	0.546	-0.68369	-0.0992342	0.498	1.66782	0.249229	0.746	1.50335	0.214197	0.139	-1.59817	-0.227029	0.117	0.362121	0.0551389	0.719	-1.47096	-0.209786	0.148	-0.376456	-0.0548291	0.708	0.0319017	0.00465329	0.975	0.464385	0.0675826	0.645	0.591496	0.0878342	0.557	1.17442	0.168847	0.246	1.03776
ASV00315	0.0403975	0.00589248	0.968	-0.837658	-0.121283	0.406	-1.16255	-0.167189	0.251	0.507379	0.073807	0.614	0.641155	0.0931158	0.525	-0.770453	-0.111679	0.445	0.77886	0.119322	0.406	0.781814	0.113305	0.438	-0.853843	-0.123591	0.398	-0.661833	-0.100418	0.512	-0.855968	-0.123894	0.396	0.044541	0.00649683	0.965	0.553931	0.0805367	0.582	0.326182	0.0475248	0.746	0.2832	0.0421793	0.778	0.775562	0.11241	0.442	0.208547
ASV00316	-0.389934	-0.056786	0.698	1.84039	0.25927	0.072	-0.778996	-0.112902	0.44	-0.488796	-0.0711177	0.627	0.942729	0.136229	0.351	0.183702	0.0267861	0.855	0.544874	0.0837802	0.072	0.980917	0.141639	0.332	-0.671506	-0.0974826	0.505	-1.77416	-0.261167	0.083	-0.183081	-0.0266956	0.856	-0.165039	-0.0240665	0.87	-0.672968	-0.0976929	0.504	0.444529	0.0647054	0.659	-0.936632	-0.138283	0.354	1.42186	0.203078	0.162	-0.535934
ASV00318	-0.0158942	-0.0023184	0.987	0.821955	0.119042	0.415	0.535599	0.0778878	0.595	0.7687	0.111428	0.446	-0.591812	-0.0860048	0.557	0.231902	0.0338071	0.818	-0.712396	-0.109267	0.415	1.77302	0.250383	0.083	1.53405	0.218365	0.132	-0.55351	-0.0841103	0.583	1.20033	0.172462	0.236	0.595283	0.0865054	0.555	-0.322237	-0.0469512	0.749	-0.611456	-0.0888374	0.544	-0.282633	-0.0420951	0.779	-1.14202	-0.164317	0.259	0.652385
ASV00322	0.0522275	0.00761794	0.959	0.734447	0.106521	0.466	1.15096	0.165567	0.256	0.0360184	0.00525375	0.971	-0.0119319	-0.00174044	0.991	-1.59593	-0.226728	0.117	1.08561	0.165211	0.466	1.68113	0.238162	0.099	0.195026	0.0284359	0.846	-0.511059	-0.0777001	0.612	-0.0632722	-0.00922881	0.95	1.1448	0.164705	0.258	-0.110778	-0.0161565	0.912	-0.422726	-0.061544	0.674	-0.525972	-0.0781674	0.601	0.659456	0.0957496	0.513	0.619245
ASV00325	-1.61416	-0.229182	0.113	-0.176998	-0.0258092	0.86	0.466685	0.0679159	0.643	-0.676462	-0.0981953	0.502	-0.495163	-0.0720393	0.623	-1.07929	-0.155515	0.286	-1.40879	-0.212421	0.86	0.820742	0.118869	0.416	0.318513	0.0464098	0.752	-0.330876	-0.050394	0.742	-0.142345	-0.0207587	0.887	0.971489	0.140305	0.336	-2.25987	-0.313066	0.029	-1.12045	-0.161294	0.268	-1.00222	-0.147762	0.322	0.753874	0.109305	0.455	0.0127109
ASV00326	1.78503	0.251972	0.081	0.0502198	0.00732511	0.96	0.397835	0.0579327	0.693	0.614815	0.0893215	0.542	-0.595001	-0.0864648	0.555	-1.25708	-0.180356	0.215	0.827632	0.126678	0.96	1.09616	0.157885	0.279	0.760142	0.110203	0.451	0.486891	0.0740464	0.629	0.213767	0.031166	0.832	-0.128335	-0.0187163	0.898	0.117806	0.0171812	0.907	0.316859	0.0461693	0.753	1.10725	0.162855	0.274	-0.842231	-0.121935	0.404	0.0374001
ASV00329	-0.880955	-0.127452	0.383	0.759823	0.110157	0.451	-0.607579	-0.0882784	0.546	-1.34465	-0.192471	0.185	-0.696654	-0.101097	0.489	-0.524909	-0.0763424	0.602	0.435431	0.0670373	0.451	0.217117	0.0316539	0.829	-0.165226	-0.0240938	0.869	-2.9686	-0.412415	0.005	-0.439562	-0.0639853	0.662	-1.68152	-0.238214	0.099	0.0739812	0.0107906	0.941	-0.493774	-0.0718383	0.624	-1.85419	-0.266416	0.07	0.787467	0.114114	0.435	-1.47744
ASV00330	-2.07244	-0.289363	0.044	1.0422	0.150294	0.303	1.07375	0.154736	0.288	-1.49519	-0.213087	0.142	0.638912	0.0927928	0.526	-1.26513	-0.181473	0.212	0.0455195	0.00702364	0.303	1.32974	0.190414	0.19	0.260773	0.0380101	0.795	-2.37389	-0.340396	0.022	-0.865939	-0.125314	0.391	0.531533	0.0773001	0.598	-1.0288	-0.148404	0.309	-1.11168	-0.160064	0.272	-2.70027	-0.373414	0.01	1.6927	0.239707	0.097	-0.898313
ASV00331	-0.225621	-0.0328923	0.822	0.364949	0.053158	0.717	0.0362609	0.00528913	0.971	0.00894048	0.0013041	0.993	-0.86465	-0.125131	0.392	1.14867	0.165247	0.257	-0.0878885	-0.0135602	0.717	-0.749398	-0.108664	0.457	0.380056	0.0553519	0.706	0.609259	0.0925127	0.546	0.342671	0.0499214	0.733	-0.871195	-0.126063	0.388	-0.433017	-0.0630364	0.667	-0.0775009	-0.0113039	0.939	0.161532	0.0240728	0.872	-0.576201	-0.0837523	0.567	0.359333
ASV00334	0.32221	0.0469474	0.749	-0.136276	-0.019874	0.892	-0.898918	-0.130008	0.373	-0.333304	-0.0485601	0.74	0.0522148	0.00761609	0.959	1.59568	0.226695	0.117	0.900549	0.137635	0.892	0.755554	0.109546	0.454	-1.21516	-0.17453	0.23	-0.0409422	-0.00624351	0.968	0.0915844	0.0133578	0.927	-0.0724828	-0.0105721	0.943	-0.184349	-0.0268803	0.855	-0.0847828	-0.0123659	0.933	0.402023	0.0598227	0.69	0.647811	0.0940739	0.52	0.674382
ASV00335	1.65419	0.234558	0.105	-0.144296	-0.021043	0.886	0.0700291	0.0102143	0.944	1.76041	0.248714	0.085	-0.965238	-0.139419	0.339	0.425799	0.0619897	0.672	0.0304836	0.00470367	0.886	-0.0725236	-0.0105781	0.942	0.391284	0.0569819	0.697	1.41195	0.210495	0.165	2.03017	0.283943	0.048	-1.41621	-0.202304	0.163	0.995632	0.14372	0.325	-0.240963	-0.0351263	0.811	1.35198	0.197569	0.183	-1.88015	-0.264482	0.066	0.473484
ASV00337	-1.32631	-0.18994	0.191	-0.178232	-0.025989	0.859	-0.856746	-0.124005	0.396	-1.95718	-0.274517	0.056	-0.467935	-0.0680968	0.642	0.707926	0.102716	0.482	0.340458	0.0524614	0.859	-1.94249	-0.272609	0.058	0.659018	0.0956866	0.513	-2.3817	-0.341386	0.022	0.190032	0.0277083	0.85	-0.982884	-0.141917	0.331	-0.399957	-0.0582407	0.691	-1.04841	-0.151169	0.3	-1.60659	-0.23291	0.115	1.01077	0.145859	0.317	-1.93493
ASV00339	-0.53209	-0.0773806	0.597	-0.247127	-0.0360239	0.806	-0.536814	-0.0780634	0.594	-1.46109	-0.208441	0.151	0.805772	0.11673	0.424	0.106478	0.0155296	0.916	1.13443	0.172425	0.806	0.766006	0.111042	0.448	-1.83412	-0.258444	0.073	-0.616841	-0.0936539	0.541	-2.44354	-0.335738	0.018	-0.534047	-0.0776634	0.596	0.400522	0.0583227	0.691	-1.02009	-0.147176	0.313	-0.653656	-0.096982	0.517	1.28829	0.184684	0.204	-0.0864017
ASV00341	-0.754792	-0.109436	0.454	-0.00959808	-0.00140002	0.992	1.19979	0.172387	0.236	-1.1137	-0.160348	0.271	0.809901	0.11732	0.422	-1.20547	-0.173179	0.234	0.494817	0.0761303	0.992	2.89995	0.389581	0.006	-1.65165	-0.234216	0.105	-0.428247	-0.0651683	0.671	-1.17443	-0.168849	0.246	0.835281	0.120944	0.408	-1.61736	-0.229613	0.112	-1.14374	-0.164558	0.259	-0.746767	-0.110638	0.459	2.0403	0.285244	0.047	0.722562
ASV00345	-1.15738	-0.166466	0.253	-0.786241	-0.113938	0.436	0.108737	0.015859	0.914	-0.376473	-0.0548317	0.708	0.212641	0.031002	0.833	0.331476	0.0482943	0.742	-0.226972	-0.0350011	0.436	0.120475	0.0175703	0.905	0.611734	0.0888775	0.544	-0.0906646	-0.0138249	0.928	-0.14606	-0.0213002	0.884	0.650301	0.0944323	0.519	-0.995632	-0.14372	0.325	0.326574	0.0475818	0.745	-0.742912	-0.110074	0.461	-0.297566	-0.0433636	0.767	-0.473484
ASV00349	-0.464313	-0.0675723	0.645	-0.413807	-0.0602503	0.681	1.13641	0.163532	0.262	-0.655903	-0.0952384	0.515	1.36315	0.195019	0.179	0.856273	0.123937	0.396	-0.862525	-0.131927	0.681	1.12803	0.162357	0.265	1.02573	0.147972	0.31	-1.65938	-0.24532	0.104	1.31591	0.188504	0.195	-0.546016	-0.0793932	0.588	-0.496776	-0.0722727	0.622	0.519418	0.0755483	0.606	-0.999455	-0.147363	0.323	0.103468	0.0150906	0.918	-0.803818
ASV00350	0.209803	0.0305886	0.835	1.31023	0.187719	0.196	1.30299	0.186719	0.199	0.8437	0.122145	0.403	1.33539	0.191193	0.188	-0.0327416	-0.00477579	0.974	0.0360022	0.00555518	0.196	1.61113	0.228775	0.114	-0.0881024	-0.01285	0.93	-0.971332	-0.146528	0.337	-0.429372	-0.0625079	0.67	-1.80089	-0.254067	0.078	-0.14679	-0.0214067	0.884	0.480989	0.0699874	0.633	0.0346819	0.00517	0.972	0.505039	0.0734685	0.616	-0.0850237
ASV00351	0.31769	0.0462902	0.752	0.0680949	0.00993217	0.946	-1.52551	-0.217206	0.134	-0.665407	-0.0966056	0.509	0.212835	0.0310302	0.832	-1.06088	-0.152925	0.294	0.993005	0.151456	0.946	-1.59749	-0.226938	0.117	0.203224	0.0296302	0.84	-1.93128	-0.282519	0.06	-0.596062	-0.0866178	0.554	-0.0406276	-0.00592604	0.968	-0.563043	-0.0818527	0.576	0.121152	0.017669	0.904	-0.39383	-0.0586078	0.696	0.854357	0.123664	0.397	-1.81966
ASV00352	0.921125	0.133163	0.362	-0.504387	-0.073374	0.616	0.342167	0.0498482	0.734	1.10171	0.158666	0.276	-0.767748	-0.111292	0.446	-0.829182	-0.120074	0.411	-0.986687	-0.150515	0.616	0.522837	0.0760428	0.604	1.37065	0.19605	0.177	-0.0298137	-0.0045465	0.976	0.798936	0.115753	0.428	-0.800102	-0.11592	0.428	1.00457	0.144984	0.32	0.803775	0.116445	0.426	0.0450165	0.00671052	0.964	-1.15238	-0.165766	0.255	0.107344
ASV00353	-0.0569718	-0.0083099	0.955	0.966745	0.139633	0.339	0.568827	0.0826877	0.572	0.726	0.105309	0.471	-0.314465	-0.0458213	0.755	-0.866217	-0.125354	0.391	0.111023	0.0171287	0.339	1.25322	0.179821	0.216	-2.31319	-0.319705	0.025	1.46941	0.21866	0.149	-0.435738	-0.0634309	0.665	0.4865	0.0707853	0.629	0.905662	0.130967	0.37	-0.287736	-0.0419337	0.775	0.72656	0.107679	0.471	0.749185	0.108633	0.457	2.0216
ASV00354	1.09346	0.157507	0.28	0.141828	0.0206833	0.888	-0.55774	-0.0810869	0.58	1.67964	0.237962	0.1	-1.65232	-0.234307	0.105	-0.730532	-0.105959	0.469	-0.229332	-0.0353646	0.888	0.326091	0.0475116	0.746	1.10239	0.158761	0.276	1.38303	0.20637	0.174	0.380502	0.0554167	0.705	-0.495125	-0.0720338	0.623	0.151148	0.0220419	0.881	1.09236	0.157352	0.28	0.970112	0.143127	0.337	-3.09294	-0.411237	0.003	0.805869
ASV00355	-0.208774	-0.0304386	0.836	-1.08798	-0.156737	0.282	1.17329	0.168689	0.247	-0.305711	-0.0445482	0.761	-2.30237	-0.318362	0.026	-1.92057	-0.269759	0.061	1.07025	0.162937	0.282	1.1212	0.1614	0.268	-1.02419	-0.147754	0.311	-0.0998217	-0.0152209	0.921	-0.594551	-0.0863999	0.555	-0.182657	-0.0266338	0.856	-0.185391	-0.0270322	0.854	-1.74417	-0.246559	0.088	0.0331697	0.00494459	0.974	-0.431247	-0.0627797	0.668	0.31553
ASV00356	-2.38111	-0.328094	0.021	0.682131	0.0990102	0.499	-0.0307132	-0.00447994	0.976	-1.37052	-0.196032	0.177	-0.388845	-0.0566279	0.699	-0.979646	-0.141459	0.332	-1.40879	-0.212421	0.499	0.972046	0.140383	0.336	1.56897	0.22309	0.123	-1.15969	-0.174149	0.253	-0.364343	-0.05307	0.717	1.61682	0.22954	0.113	-2.02114	-0.282781	0.049	-2.56082	-0.349919	0.014	-1.93519	-0.277179	0.059	2.44992	0.336516	0.018	-0.0173939
ASV00359	1.47383	0.210178	0.147	-0.953463	-0.137751	0.345	1.13252	0.162987	0.263	0.584919	0.0850103	0.561	0.300333	0.043766	0.765	0.679584	0.098644	0.5	1.60884	0.240937	0.345	-0.314611	-0.0458424	0.754	-0.455055	-0.0662309	0.651	1.27663	0.191096	0.209	0.678699	0.0985168	0.501	-2.13987	-0.297955	0.038	3.16674	0.419341	0.003	0.177111	0.0258256	0.86	0.813882	0.120443	0.42	0.44927	0.0653925	0.655	-0.868175
ASV00360	-0.853905	-0.1236	0.397	-0.691476	-0.100353	0.493	0.551143	0.0801339	0.584	-0.455976	-0.0663643	0.651	-0.0273204	-0.00398506	0.978	-1.1977	-0.172096	0.237	-0.232422	-0.0358404	0.493	-0.535373	-0.0778551	0.595	-0.758581	-0.109979	0.452	0.0302733	0.00461658	0.976	-0.229291	-0.0334269	0.82	0.968128	0.139829	0.338	-1.36812	-0.195703	0.178	-0.439048	-0.0639107	0.663	-0.666548	-0.0988762	0.508	0.0983553	0.0143451	0.922	0.333756
ASV00361	0.401739	0.0584993	0.69	-0.339686	-0.0494876	0.736	0.419243	0.0610389	0.677	0.642969	0.0933769	0.523	0.95141	0.13746	0.346	0.409514	0.0596275	0.684	0.0397782	0.00613779	0.736	-0.0598131	-0.0087243	0.953	0.0195635	0.00285362	0.984	-0.647175	-0.0982161	0.521	0.674954	0.0979784	0.503	0.232722	0.0339264	0.817	-0.797727	-0.115581	0.429	0.862228	0.124786	0.393	0.671464	0.0995982	0.505	-0.88659	-0.128254	0.38	-0.43399
ASV00367	1.2113	0.173992	0.232	2.08176	0.290556	0.043	0.745784	0.108146	0.46	0.51494	0.0749008	0.609	-1.11397	-0.160386	0.271	-2.1293	-0.296614	0.038	-0.222546	-0.0343193	0.043	1.13627	0.163512	0.262	-0.436986	-0.0636119	0.664	0.130651	0.0199202	0.897	0.203661	0.0296939	0.839	-0.912109	-0.131883	0.366	1.30307	0.186729	0.199	-0.574554	-0.0835146	0.568	0.655264	0.0972183	0.516	-0.111804	-0.0163061	0.911	0.667551
ASV00368	-0.826563	-0.1197	0.413	-0.56438	-0.0820458	0.575	0.442338	0.0643877	0.66	-0.174227	-0.0254054	0.862	0.766965	0.11118	0.447	0.871137	0.126055	0.388	0.159683	0.0246321	0.575	-1.67948	-0.237941	0.1	0.601399	0.0873874	0.55	0.147924	0.0225524	0.883	1.06795	0.15392	0.291	-0.0424112	-0.00618619	0.966	-0.475721	-0.0692245	0.636	-0.969278	-0.139991	0.337	-0.463654	-0.0689529	0.645	1.06719	0.153814	0.291	-0.871013
ASV00370	0.186072	0.0271315	0.853	-0.128645	-0.0187615	0.898	-0.0698658	-0.0101904	0.945	0.350178	0.0510122	0.728	0.359887	0.0524228	0.721	-0.0478429	-0.00697843	0.962	0.479637	0.0738078	0.898	0.445626	0.0648644	0.658	-1.6897	-0.239307	0.098	0.854171	0.129169	0.398	0.635867	0.0923544	0.528	1.11461	0.160476	0.271	-1.64709	-0.233605	0.106	0.291098	0.0424229	0.772	0.698469	0.103562	0.488	0.920639	0.133094	0.362	0.468136
ASV00376	0.578079	0.0840233	0.566	-0.397756	-0.0579212	0.693	-1.55299	-0.220929	0.127	-0.473912	-0.0689625	0.638	0.649627	0.0943353	0.519	-1.50042	-0.213798	0.14	1.1717	0.177913	0.693	0.71009	0.103026	0.481	0.258857	0.0377312	0.797	-0.308846	-0.0470464	0.759	-0.386557	-0.0562957	0.701	1.83146	0.258094	0.073	-0.765035	-0.110903	0.448	0.491506	0.07151	0.625	0.334477	0.0497991	0.74	0.493621	0.0718162	0.624	0.487085
ASV00377	0.592363	0.0860843	0.556	0.326549	0.0475781	0.745	0.603387	0.0876741	0.549	1.35724	0.194205	0.181	1.51268	0.215465	0.137	1.64919	0.233887	0.106	0.275917	0.0425363	0.745	-2.05731	-0.287426	0.045	1.701	0.240814	0.096	0.174341	0.0265774	0.862	2.1208	0.295532	0.039	-1.50673	-0.214656	0.139	0.532571	0.0774501	0.597	1.35919	0.194472	0.181	0.37817	0.0562848	0.707	0.196802	0.0286948	0.845	-1.70847
ASV00380	-2.46895	-0.338831	0.017	0.155118	0.0226204	0.877	-0.977574	-0.141166	0.333	-2.90719	-0.390406	0.006	-0.491593	-0.0715225	0.625	-1.37001	-0.195962	0.177	-0.188325	-0.0290469	0.877	-0.586836	-0.0852869	0.56	-0.587154	-0.0853328	0.56	-2.82814	-0.396026	0.007	-1.76144	-0.24885	0.085	-0.520505	-0.0757055	0.605	-0.5794	-0.084214	0.565	-1.43352	-0.204674	0.158	-2.57714	-0.358623	0.013	1.20269	0.172791	0.235	-2.07643
ASV00384	-0.329494	-0.0480062	0.743	-0.715607	-0.103818	0.478	-1.10901	-0.159689	0.273	0.251845	0.0367106	0.802	-1.18318	-0.17007	0.243	0.00769713	0.00112274	0.994	0.567554	0.0872416	0.478	-0.130211	-0.0189898	0.897	0.824404	0.119392	0.414	-1.47694	-0.219727	0.147	0.769247	0.111507	0.446	-1.09562	-0.15781	0.279	-0.220515	-0.0321489	0.826	-0.797635	-0.115567	0.429	-0.59041	-0.0876742	0.558	-0.738106	-0.107045	0.464	-0.887546
ASV00392	0.943508	0.13634	0.35	1.0326	0.14894	0.307	-0.0679354	-0.00990892	0.946	1.25748	0.180412	0.215	-1.40581	-0.200879	0.166	-0.980468	-0.141575	0.332	-0.366028	-0.0563895	0.307	0.555335	0.0807394	0.581	-0.438901	-0.0638894	0.663	-0.0862912	-0.0131581	0.932	-0.0826691	-0.0120577	0.934	-1.77977	-0.251277	0.082	1.62298	0.230368	0.111	-0.484935	-0.0705587	0.63	0.40901	0.0608585	0.684	-1.01858	-0.146962	0.314	-0.440293
ASV00393	-0.967036	-0.139674	0.338	-0.765941	-0.111033	0.448	-1.30375	-0.186823	0.199	-0.626447	-0.0909976	0.534	-2.05929	-0.28768	0.045	-0.986019	-0.142361	0.329	-1.94733	-0.28777	0.448	-0.568659	-0.0826635	0.572	0.772824	0.112018	0.443	-0.802672	-0.121499	0.427	-0.0303858	-0.00443218	0.976	-0.530149	-0.0771	0.599	0.0976881	0.0142478	0.923	-1.57287	-0.223617	0.122	-1.63537	-0.23685	0.109	-0.590114	-0.0857598	0.558	-0.850977
ASV00399	-0.860791	-0.124581	0.394	-0.096062	-0.0140107	0.924	1.11398	0.160388	0.271	0.0120699	0.00176057	0.99	-0.787444	-0.11411	0.435	-0.14974	-0.0218366	0.882	-1.54706	-0.232192	0.924	0.344041	0.0501205	0.732	0.912055	0.131875	0.366	-1.0853	-0.163285	0.284	1.70297	0.241077	0.095	-0.137394	-0.0200369	0.891	-0.452197	-0.0658168	0.653	0.0925581	0.0134998	0.927	-1.21956	-0.17887	0.229	-1.07692	-0.155182	0.287	-0.91213
ASV00407	-0.922202	-0.133316	0.361	1.42236	0.203146	0.162	-0.573254	-0.0833269	0.569	-0.354267	-0.0516063	0.725	-1.47139	-0.209846	0.148	-0.565257	-0.0821724	0.575	0.221565	0.0341682	0.162	1.03549	0.149348	0.306	-0.819019	-0.118623	0.417	-0.576861	-0.0876321	0.567	0.279291	0.0407051	0.781	-1.15354	-0.165929	0.255	0.401192	0.0584199	0.69	-2.10386	-0.293376	0.041	-0.927731	-0.136994	0.358	0.0810836	0.0118264	0.936	-0.16864
ASV00410	0.619804	0.0900405	0.538	-2.67306	-0.363269	0.01	-0.568393	-0.0826252	0.572	-0.746978	-0.108317	0.459	0.382259	0.0556718	0.704	0.0797705	0.0116349	0.937	0.620367	0.0952891	0.01	1.25431	0.179972	0.216	-0.704314	-0.102197	0.485	-0.0636886	-0.00971196	0.95	0.214043	0.0312061	0.831	0.689138	0.100017	0.494	-0.707872	-0.102708	0.483	-0.29315	-0.0427213	0.771	0.244989	0.0364965	0.808	-0.540795	-0.0786387	0.591	0.496126
ASV00413	0.960285	0.138718	0.342	0.735093	0.106613	0.466	3.10751	0.412845	0.003	1.33424	0.191034	0.189	-0.345542	-0.0503386	0.731	-1.58753	-0.225596	0.119	-0.329463	-0.0507717	0.466	1.80005	0.253956	0.078	0.395184	0.057548	0.694	0.933795	0.14098	0.356	-1.47905	-0.210889	0.146	-1.84472	-0.259838	0.071	1.20742	0.17345	0.233	1.59484	0.226581	0.117	-0.0321046	-0.00478582	0.975	-1.56873	-0.223058	0.123	0.51476
ASV00415	-1.10622	-0.159298	0.274	0.769614	0.111559	0.445	0.144391	0.0210569	0.886	-1.33402	-0.191004	0.189	-1.42076	-0.202927	0.162	-0.203277	-0.029638	0.84	0.589457	0.0905813	0.445	1.0388	0.149815	0.304	-1.42906	-0.204064	0.16	-0.783647	-0.118661	0.438	-0.42064	-0.0612415	0.676	0.494905	0.0720019	0.623	-0.892068	-0.129034	0.377	-1.97297	-0.276562	0.054	-0.834191	-0.123403	0.409	0.718247	0.104197	0.476	0.00365912
ASV00422	0.388021	0.0565082	0.7	0.599555	0.0871215	0.552	-0.110346	-0.0160935	0.913	-0.894388	-0.129364	0.376	-1.78407	-0.251846	0.081	-0.2521	-0.0367477	0.802	2.39218	0.346283	0.552	-0.804584	-0.116561	0.425	-1.62944	-0.231237	0.11	-0.00996534	-0.0015197	0.992	1.25189	0.179636	0.217	0.40439	0.0588839	0.688	0.522936	0.0760572	0.603	-1.42862	-0.204004	0.16	0.0249856	0.00372461	0.98	-0.47228	-0.0687262	0.639	-1.04574
ASV00426	-1.08273	-0.156	0.284	-1.77182	-0.250224	0.083	-1.24685	-0.178936	0.219	-1.42838	-0.20397	0.16	0.306672	0.044688	0.76	-1.06363	-0.153312	0.293	0.638664	0.0980729	0.083	-0.248899	-0.0362818	0.805	0.533499	0.0775843	0.596	-1.49807	-0.222715	0.141	-1.64587	-0.233442	0.106	0.00932234	0.0013598	0.993	-0.154128	-0.0224762	0.878	-0.70979	-0.102983	0.481	-1.26674	-0.185555	0.212	1.93168	0.271205	0.059	-0.69858
ASV00428	-1.20172	-0.172657	0.235	0.695275	0.100899	0.49	0.0597915	0.00872115	0.953	-0.839523	-0.121549	0.405	-1.27233	-0.182473	0.21	-1.34116	-0.19199	0.186	0.108946	0.0168084	0.49	1.38521	0.198051	0.173	-0.296892	-0.0432655	0.768	-1.41971	-0.211602	0.163	-0.662773	-0.0962268	0.511	-0.841419	-0.12182	0.404	-0.737478	-0.106955	0.464	-1.78314	-0.251722	0.081	-1.03135	-0.151959	0.308	0.499072	0.072605	0.62	-0.343185
ASV00431	-0.532094	-0.0773812	0.597	1.25689	0.18033	0.215	-0.209319	-0.0305181	0.835	0.68447	0.0993463	0.497	-0.764595	-0.11084	0.448	-0.668442	-0.0970421	0.507	0.377128	0.0580938	0.215	0.885732	0.128132	0.38	-0.526295	-0.0765428	0.601	0.163716	0.0249587	0.871	-0.321405	-0.0468303	0.749	0.0385092	0.00561705	0.969	-0.783928	-0.113607	0.437	-0.430831	-0.0627194	0.669	-0.112097	-0.0167081	0.911	0.0632257	0.00922202	0.95	0.479713
ASV00436	1.63918	0.232544	0.108	0.389259	0.0566879	0.699	0.601581	0.0874138	0.55	1.17909	0.169499	0.244	0.389425	0.056712	0.699	0.727593	0.105538	0.47	-0.940863	-0.143672	0.699	1.66025	0.235369	0.104	0.994026	0.143493	0.325	0.290106	0.0441975	0.773	1.3856	0.198105	0.172	-0.825324	-0.119523	0.413	0.0434508	0.00633782	0.966	-0.481193	-0.070017	0.633	1.10281	0.16222	0.276	-0.122931	-0.0179284	0.903	0.291436
ASV00443	1.19517	0.171743	0.238	0.506485	0.0736777	0.615	1.27646	0.183046	0.208	1.24739	0.179011	0.218	-0.184435	-0.0268929	0.854	-0.971678	-0.140331	0.336	0.335772	0.0517414	0.615	-0.375228	-0.0546509	0.709	0.136472	0.0199025	0.892	0.868816	0.131345	0.39	0.0988518	0.0144175	0.922	-1.34759	-0.192876	0.184	0.69074	0.100247	0.493	0.626665	0.091029	0.534	0.552405	0.0820699	0.583	-0.329227	-0.0479674	0.743	0.271679
ASV00444	-0.712692	-0.1034	0.48	0.697016	0.101149	0.489	-1.64005	-0.232661	0.108	-0.345875	-0.050387	0.731	-0.131609	-0.0191935	0.896	-0.0982795	-0.0143341	0.922	-1.97226	-0.291142	0.489	0.112152	0.0163568	0.911	1.09412	0.1576	0.279	-1.53496	-0.227918	0.132	0.864005	0.125039	0.392	0.132027	0.0192546	0.896	0.10931	0.0159425	0.913	-0.535938	-0.0779367	0.595	-1.65752	-0.239874	0.104	-0.435888	-0.0634526	0.665	-0.95155
ASV00454	-0.393753	-0.0573403	0.696	-0.416914	-0.0607011	0.679	0.00614259	0.000895988	0.995	-0.614221	-0.0892358	0.542	-0.429604	-0.0625416	0.669	0.168066	0.0245076	0.867	1.03392	0.157545	0.679	0.31191	0.0454498	0.756	-0.387581	-0.0564444	0.7	-0.525367	-0.0798618	0.602	0.966051	0.139534	0.339	0.399926	0.0582362	0.691	-0.539149	-0.0784009	0.592	0.339521	0.0494636	0.736	-1.34737	-0.196921	0.185	-0.24708	-0.0360169	0.806	-0.447098
ASV00456	0.488532	0.0710794	0.627	-1.09003	-0.157025	0.281	-0.00128581	-0.000187554	0.999	-0.337272	-0.0491367	0.737	0.32762	0.0477338	0.745	-0.622772	-0.0904681	0.536	0.116322	0.0179459	0.281	0.554556	0.080627	0.582	-0.359214	-0.052325	0.721	-0.659844	-0.10012	0.513	0.0505152	0.0073682	0.96	-0.125595	-0.0183169	0.901	-0.716886	-0.104001	0.477	0.454935	0.0662134	0.651	0.336058	0.0500339	0.738	-0.125166	-0.0182543	0.901	-0.318395
ASV00459	-1.82546	-0.257305	0.074	2.31666	0.320136	0.025	-1.20585	-0.173233	0.234	-2.47009	-0.338968	0.017	-1.06161	-0.153027	0.294	-1.30095	-0.186436	0.2	0.970251	0.148063	0.025	0.192327	0.0280428	0.848	-0.769756	-0.111579	0.445	-2.07281	-0.301401	0.044	-0.627116	-0.0910939	0.534	0.323014	0.0470643	0.748	-0.219463	-0.0319956	0.827	-2.99335	-0.400145	0.004	-1.90324	-0.272945	0.063	1.91486	0.269014	0.062	-1.30999
ASV00460	0.758729	0.11	0.452	1.61103	0.228762	0.114	0.00180099	0.000262701	0.999	0.985203	0.142245	0.33	1.15052	0.165506	0.256	-1.3029	-0.186705	0.199	0.488745	0.0752015	0.114	0.334426	0.0487231	0.74	-2.21997	-0.308067	0.031	0.38787	0.0590465	0.7	0.32078	0.0467395	0.75	0.36972	0.053851	0.713	0.947485	0.136904	0.348	1.04583	0.150806	0.301	0.624227	0.092654	0.536	0.574693	0.0835347	0.568	0.741603
ASV00464	-0.922735	-0.133392	0.361	1.35901	0.194448	0.181	1.18278	0.170015	0.243	-0.972848	-0.140497	0.336	1.05368	0.151911	0.297	-0.718952	-0.104298	0.476	-0.455521	-0.0701154	0.181	0.259594	0.0378385	0.796	-0.211439	-0.0308268	0.833	-0.742306	-0.112482	0.462	0.143678	0.0209529	0.886	0.220093	0.0320874	0.827	-0.00864274	-0.00126067	0.993	0.771349	0.111807	0.444	-0.771926	-0.114317	0.444	0.397416	0.0578719	0.693	-0.836816
ASV00466	0.771398	0.111814	0.444	0.868879	0.125733	0.389	-1.78755	-0.252305	0.08	0.148341	0.0216328	0.883	-0.770985	-0.111755	0.445	0.616777	0.0896042	0.54	1.9454	0.287508	0.389	1.8925	0.266097	0.065	-1.46836	-0.209432	0.149	-0.411773	-0.0626714	0.683	0.885492	0.128098	0.38	-1.78336	-0.251751	0.081	1.32168	0.189301	0.193	-1.75557	-0.248071	0.086	0.185075	0.0275788	0.854	0.68091	0.0988347	0.499	0.516678
ASV00468	0.729878	0.105865	0.469	-0.4597	-0.0669039	0.648	0.41884	0.0609805	0.677	1.09543	0.157784	0.279	-0.360167	-0.0524635	0.72	1.0274	0.148207	0.309	-0.302112	-0.0465664	0.648	0.120122	0.0175189	0.905	0.606712	0.0881535	0.547	-0.00593588	-0.000905212	0.995	1.08239	0.155951	0.285	-0.744967	-0.108029	0.46	0.319694	0.0465816	0.751	0.622287	0.0903982	0.537	0.159363	0.0237497	0.874	-0.871778	-0.126146	0.388	-0.328407
ASV00469	0.285398	0.0415936	0.777	-2.01328	-0.281769	0.05	-0.157102	-0.0229096	0.876	-0.649531	-0.0943214	0.519	-0.172035	-0.025086	0.864	0.805805	0.116735	0.424	0.3438	0.0529749	0.05	-1.84749	-0.260202	0.071	-0.37168	-0.0541356	0.712	0.261625	0.0398657	0.795	0.948039	0.136982	0.348	-0.628199	-0.0912499	0.533	1.12665	0.162163	0.266	-0.298201	-0.0434559	0.767	0.116607	0.0173801	0.908	0.626422	0.090994	0.534	-0.700532
ASV00475	0.307205	0.0447655	0.76	-0.489249	-0.0711832	0.627	-1.32422	-0.189652	0.192	0.511798	0.0744462	0.611	-0.165958	-0.0242004	0.869	0.796405	0.115392	0.43	0.397047	0.0611511	0.627	0.220236	0.0321081	0.827	0.536913	0.0780777	0.594	0.646569	0.098125	0.521	0.366838	0.0534324	0.715	-0.640995	-0.0930927	0.525	0.856993	0.12404	0.396	-0.131708	-0.0192081	0.896	0.102973	0.0153484	0.918	-0.085708	-0.0125008	0.932	0.775106
ASV00477	1.16875	0.168054	0.248	-0.748242	-0.108498	0.458	0.296539	0.0432143	0.768	0.541954	0.0788063	0.59	0.326356	0.0475501	0.746	-1.07566	-0.155004	0.288	0.776273	0.118931	0.458	1.47087	0.209775	0.148	0.722079	0.104747	0.474	-0.124887	-0.0190416	0.901	0.316003	0.0460448	0.753	0.896305	0.129636	0.375	0.712524	0.103375	0.48	0.233161	0.0339904	0.817	0.651082	0.0966037	0.518	-0.407269	-0.0593017	0.686	0.713781
ASV00483	0.106655	0.0155553	0.916	1.02522	0.147899	0.311	-0.217088	-0.0316496	0.829	1.26707	0.181743	0.211	-1.56973	-0.223193	0.123	-0.314266	-0.0457924	0.755	0.277147	0.0427257	0.311	1.65953	0.235272	0.104	0.492986	0.0717241	0.624	-0.958436	-0.144623	0.343	0.892884	0.12915	0.376	-0.99691	-0.143901	0.324	-0.14236	-0.0207609	0.887	-1.28952	-0.184854	0.204	0.111157	0.0165681	0.912	-0.932612	-0.134794	0.356	0.490316
ASV00494	-0.906745	-0.13112	0.369	-0.130979	-0.0191017	0.896	-2.1291	-0.296587	0.039	-0.648912	-0.0942323	0.52	-0.626544	-0.0910116	0.534	0.0832392	0.0121408	0.934	-0.497843	-0.0765932	0.896	-0.156462	-0.0228164	0.876	2.41014	0.331658	0.02	-1.49522	-0.222313	0.142	0.942111	0.136141	0.351	0.588405	0.0855133	0.559	-0.504018	-0.0733207	0.617	-0.627757	-0.0911862	0.533	-0.456895	-0.0679525	0.65	-0.072998	-0.0106472	0.942	-0.900479
ASV00496	0.934395	0.135047	0.355	1.49505	0.213068	0.142	0.515054	0.0749172	0.609	0.647577	0.0940402	0.52	0.444012	0.0646304	0.659	-1.27842	-0.183316	0.207	0.681481	0.104578	0.142	1.54405	0.21972	0.129	0.0208612	0.0030429	0.983	0.341372	0.0519883	0.734	-0.460866	-0.0670728	0.647	0.190804	0.0278208	0.85	0.794589	0.115132	0.431	0.615981	0.0894895	0.541	0.687514	0.101954	0.495	0.868143	0.125628	0.39	0.646377
ASV00498	-0.361668	-0.0526814	0.719	-0.0604205	-0.00881289	0.952	0.845433	0.122392	0.402	0.125323	0.0182772	0.901	-0.230483	-0.0336004	0.819	-1.00258	-0.144703	0.321	-0.0451614	-0.00696839	0.952	0.934097	0.135005	0.355	-0.0982864	-0.0143351	0.922	0.00877317	0.00133789	0.993	-1.73751	-0.245674	0.089	-0.746371	-0.10823	0.459	0.922274	0.133326	0.361	-0.0786383	-0.0114698	0.938	-0.0468198	-0.00697932	0.963	0.16466	0.0240113	0.87	0.503154
ASV00500	-0.87683	-0.126865	0.385	-0.518732	-0.0754492	0.606	0.593124	0.086194	0.556	-1.07306	-0.15464	0.289	0.362312	0.052775	0.719	0.394748	0.0574846	0.695	-0.0801657	-0.0123689	0.606	-0.73929	-0.107215	0.463	-2.65137	-0.360706	0.011	0.497106	0.075591	0.622	-1.16746	-0.167875	0.249	0.324675	0.0473058	0.747	-0.395018	-0.0575239	0.695	-0.179443	-0.0261655	0.858	-0.615227	-0.0913294	0.542	0.477796	0.0695251	0.635	-0.0655645
ASV00502	1.09243	0.157362	0.28	0.248936	0.0362871	0.804	-0.704056	-0.10216	0.485	0.888502	0.128526	0.379	-2.04041	-0.285258	0.047	0.0469545	0.00684885	0.963	1.6545	0.247362	0.804	-0.221765	-0.0323309	0.825	0.509017	0.074044	0.613	-0.0268965	-0.00410165	0.979	0.306022	0.0445935	0.761	-2.74465	-0.371669	0.009	1.29409	0.185486	0.202	-1.49002	-0.212384	0.143	-0.289316	-0.0430886	0.774	-0.170915	-0.0249228	0.865	-0.690544
ASV00505	0.957637	0.138343	0.343	1.0574	0.152436	0.296	-0.228433	-0.0333018	0.82	0.197321	0.0287703	0.844	0.228438	0.0333027	0.82	-2.68295	-0.364435	0.01	1.25493	0.190109	0.296	0.0789454	0.0115146	0.937	-0.701963	-0.101859	0.486	-0.328941	-0.0501	0.744	-1.80271	-0.254307	0.078	-0.825942	-0.119611	0.413	1.20245	0.172758	0.235	0.417135	0.0607331	0.678	0.675137	0.100138	0.503	0.749758	0.108715	0.457	0.840895
ASV00508	-0.54709	-0.0795484	0.587	0.5951	0.0864791	0.555	0.51315	0.0746418	0.61	-0.127945	-0.0186595	0.899	-0.15672	-0.022854	0.876	-1.91197	-0.268637	0.062	-0.947454	-0.144658	0.555	1.45244	0.20726	0.153	-0.650815	-0.0945062	0.518	-1.2305	-0.18443	0.225	-0.204086	-0.0297558	0.839	-0.208295	-0.0303689	0.836	0.213498	0.0311267	0.832	-0.31423	-0.045787	0.755	-1.30081	-0.190367	0.2	0.429148	0.0624754	0.67	-0.229411
ASV00509	0.993965	0.143484	0.325	1.59494	0.226595	0.117	0.288996	0.042117	0.774	0.841387	0.121815	0.404	0.180109	0.0262626	0.858	-0.954474	-0.137894	0.345	0.626275	0.0961882	0.117	0.668691	0.0970779	0.507	0.727554	0.105532	0.47	0.287592	0.0438153	0.775	0.449505	0.0654266	0.655	-1.47584	-0.210452	0.147	0.197336	0.0287725	0.844	0.193569	0.0282237	0.847	0.315915	0.0470417	0.754	0.527809	0.0767617	0.6	-0.185981
ASV00510	1.75464	0.247948	0.086	0.0681847	0.00994527	0.946	0.386467	0.0562826	0.701	1.94547	0.272997	0.058	0.170159	0.0248126	0.866	-0.00765107	-0.00111602	0.994	1.22919	0.186346	0.946	2.39094	0.329303	0.021	-0.498003	-0.0724503	0.621	1.13918	0.17116	0.261	-0.131957	-0.0192443	0.896	-1.76899	-0.24985	0.083	0.898364	0.129929	0.374	-1.17966	-0.169579	0.244	1.53317	0.222806	0.132	1.00062	0.144425	0.322	2.1275
ASV00514	0.820967	0.118901	0.416	1.67315	0.237095	0.101	2.77285	0.374953	0.008	2.14808	0.298996	0.037	0.688215	0.0998844	0.495	-0.328279	-0.0478296	0.744	-1.68204	-0.251221	0.101	2.12441	0.295992	0.039	0.54295	0.0789502	0.59	1.08944	0.163892	0.282	0.301931	0.0439985	0.764	-0.409387	-0.059609	0.684	0.716922	0.104007	0.477	0.478364	0.0696073	0.635	0.803419	0.118917	0.426	0.495812	0.0721332	0.622	0.950679
ASV00516	0.550889	0.0800972	0.584	0.722837	0.104855	0.473	0.114268	0.0166654	0.91	0.27047	0.0394215	0.788	-0.955119	-0.137986	0.344	-1.1165	-0.160741	0.27	0.86059	0.131636	0.473	0.839586	0.121558	0.405	-0.693919	-0.100704	0.491	0.319421	0.0486535	0.751	1.23869	0.177803	0.222	-0.821529	-0.118981	0.415	0.486497	0.0707849	0.629	-0.775269	-0.112368	0.442	-0.0449276	-0.00669726	0.964	-0.6279	-0.0912069	0.533	-0.00652311
ASV00517	0.431272	0.0627834	0.668	-0.374191	-0.0545002	0.71	-0.138642	-0.0202188	0.89	0.629356	0.0914166	0.532	1.5575	0.22154	0.126	1.82779	0.257612	0.074	-0.213739	-0.0329627	0.71	-1.18549	-0.170393	0.242	2.57918	0.352118	0.013	1.03387	0.155739	0.307	0.408759	0.0595179	0.685	-0.284159	-0.0414133	0.778	0.143436	0.0209178	0.887	0.0198724	0.00289868	0.984	-0.18757	-0.0279503	0.852	1.35581	0.194007	0.182	-0.726641
ASV00520	0.242156	0.0353001	0.81	0.460336	0.066996	0.647	-1.89945	-0.267004	0.064	-0.244618	-0.0356585	0.808	-0.842942	-0.122037	0.404	-1.4193	-0.202728	0.162	0.545276	0.0838417	0.647	-0.455787	-0.066337	0.651	0.998089	0.144068	0.323	-0.344088	-0.0524009	0.732	-0.0105189	-0.00153434	0.992	1.30815	0.187431	0.197	-0.27357	-0.0398725	0.786	-1.01918	-0.147047	0.313	0.325438	0.0484564	0.746	0.417216	0.0607449	0.678	-0.505178
ASV00524	-1.39601	-0.199535	0.169	-0.704421	-0.102212	0.485	-0.187868	-0.0273931	0.852	-0.795304	-0.115234	0.43	-1.2865	-0.184436	0.205	0.165293	0.0241034	0.869	0.488801	0.0752101	0.485	0.234194	0.0341408	0.816	0.951204	0.137431	0.346	-1.58204	-0.23453	0.121	1.61204	0.228898	0.114	0.571819	0.0831197	0.57	-1.47079	-0.209763	0.148	-0.74799	-0.108462	0.458	-1.19614	-0.175541	0.238	0.174894	0.0255026	0.862	-0.604653
ASV00527	-1.69981	-0.240655	0.096	-0.640408	-0.0930081	0.525	-1.61232	-0.228936	0.114	-2.77268	-0.374934	0.008	-1.53839	-0.218953	0.131	-1.4012	-0.200246	0.168	0.925566	0.141383	0.525	-1.07601	-0.155055	0.287	0.0249979	0.00364629	0.98	-2.73522	-0.38497	0.009	-1.13474	-0.163297	0.262	-0.926748	-0.133962	0.359	0.398492	0.0580281	0.692	-2.30321	-0.318465	0.026	-1.96383	-0.280959	0.056	0.836518	0.12112	0.407	-2.23773
ASV00528	-1.12922	-0.162524	0.265	-0.112837	-0.0164567	0.911	-0.412297	-0.0600312	0.682	-0.501316	-0.0729297	0.618	0.615511	0.0894219	0.541	-0.166829	-0.0243274	0.868	-0.270067	-0.0416361	0.911	-0.30328	-0.0441948	0.763	-1.49364	-0.212876	0.142	0.0190086	0.00289877	0.985	-1.47071	-0.209753	0.148	-0.45553	-0.0662997	0.651	0.780218	0.113077	0.439	-1.04904	-0.151258	0.3	-0.945632	-0.139586	0.349	2.22106	0.308204	0.031	-0.793569
ASV00532	0.0131608	0.0019197	0.99	-0.21719	-0.0316645	0.829	-0.748485	-0.108533	0.458	-0.274843	-0.0400578	0.785	-0.851482	-0.123254	0.399	-0.646086	-0.0938257	0.521	1.88494	0.279279	0.829	0.497306	0.0723495	0.621	0.105299	0.0153576	0.917	-1.59125	-0.23582	0.119	-0.34736	-0.0506028	0.73	-0.0193026	-0.00281556	0.985	0.649136	0.0942647	0.519	-2.18715	-0.303936	0.034	-0.541906	-0.0805202	0.591	0.749339	0.108655	0.457	-0.0435474
ASV00534	-0.89549	-0.12952	0.375	-0.702771	-0.101975	0.486	-0.443708	-0.0645864	0.659	-1.69513	-0.240032	0.097	-1.32878	-0.190281	0.19	-2.19491	-0.304914	0.033	0.768035	0.117687	0.486	1.67271	0.237036	0.101	0.455091	0.066236	0.651	-1.68726	-0.249188	0.099	-0.742667	-0.107699	0.461	1.89995	0.267069	0.064	-1.59052	-0.225999	0.118	-2.22576	-0.308795	0.031	-1.45159	-0.211496	0.154	0.200015	0.0291627	0.842	0.0615549
ASV00536	-1.34918	-0.193095	0.184	-0.643723	-0.0934855	0.523	0.0826114	0.0120492	0.935	-1.47877	-0.210851	0.146	-0.019565	-0.00285384	0.984	-0.0896345	-0.0130734	0.929	1.74562	0.260085	0.523	1.06192	0.153072	0.294	0.940155	0.135864	0.352	-1.72755	-0.254756	0.091	-0.751174	-0.108918	0.456	0.42906	0.0624626	0.67	-0.369006	-0.0537473	0.714	-0.672273	-0.097593	0.505	-1.30707	-0.19125	0.198	0.604455	0.0878281	0.548	-0.335744
ASV00537	1.70262	0.24103	0.095	0.218465	0.0318502	0.828	1.39148	0.198912	0.171	1.49723	0.213364	0.141	0.0431108	0.00628822	0.966	-1.77063	-0.250067	0.083	-1.54706	-0.232192	0.828	2.04816	0.286253	0.046	0.312992	0.0456071	0.756	0.848561	0.128334	0.401	1.42213	0.203114	0.162	0.355676	0.051811	0.724	0.330606	0.0481678	0.742	0.660084	0.0958399	0.512	1.33244	0.194823	0.189	-0.829045	-0.120054	0.411	0.650271
ASV00546	-0.0933869	-0.0136206	0.926	3.47481	0.452098	0.001	0.495023	0.072019	0.623	0.912963	0.132004	0.366	-0.368609	-0.0536896	0.714	-0.334065	-0.0486706	0.74	0.0441389	0.00681062	0.001	1.31676	0.188621	0.194	-1.39279	-0.199093	0.17	-0.130798	-0.0199425	0.897	-0.0800625	-0.0116775	0.937	-1.5063	-0.214597	0.139	1.00509	0.145056	0.32	0.172931	0.0252165	0.863	0.327696	0.0487918	0.745	-0.366087	-0.0533233	0.716	0.605764
ASV00547	-0.269749	-0.0393166	0.789	-1.40128	-0.200258	0.168	-0.762247	-0.110504	0.45	-0.679337	-0.0986085	0.5	0.81215	0.117642	0.421	0.970331	0.140141	0.337	1.00968	0.15394	0.168	-0.868153	-0.12563	0.39	0.172865	0.025207	0.863	-1.55745	-0.231081	0.127	-0.510527	-0.0742624	0.612	0.418129	0.0608773	0.678	-1.30106	-0.186451	0.2	-0.68882	-0.0999713	0.494	-0.401116	-0.0596883	0.69	1.02419	0.147754	0.311	-1.11774
ASV00548	0.211438	0.0308267	0.833	0.736883	0.10687	0.465	-1.33585	-0.191257	0.188	-0.00741534	-0.00108164	0.994	-1.45559	-0.20769	0.152	-0.33224	-0.0484053	0.741	-1.5044	-0.226121	0.465	-1.11438	-0.160443	0.271	1.50112	0.213894	0.14	-1.18866	-0.178362	0.241	0.64479	0.093639	0.522	-2.48114	-0.34031	0.017	-0.14186	-0.0206879	0.888	0.104306	0.0152129	0.917	-1.26388	-0.185151	0.213	-1.262	-0.181039	0.213	-1.79171
ASV00554	-0.0319402	-0.0046589	0.975	0.193662	0.0282372	0.847	-0.717669	-0.104114	0.477	0.349334	0.0508895	0.728	-1.59034	-0.225974	0.118	0.607723	0.0882993	0.546	-0.323298	-0.049824	0.847	-0.662508	-0.0961886	0.511	1.62615	0.230795	0.111	-1.4259	-0.212482	0.161	0.957131	0.138271	0.343	-2.403	-0.330782	0.02	0.938688	0.135656	0.353	-1.1326	-0.162997	0.263	-0.739215	-0.109533	0.464	-0.172038	-0.0250864	0.864	-1.7774
ASV00555	0.0546379	0.00796951	0.957	0.64344	0.0934446	0.523	0.584264	0.0849158	0.562	-0.00198677	-0.0002898	0.998	-0.548148	-0.0797012	0.586	0.493787	0.0718401	0.624	-0.842109	-0.128857	0.523	-0.0124243	-0.00181227	0.99	1.39913	0.199962	0.168	-0.204449	-0.0311631	0.839	0.757112	0.109769	0.453	-1.81804	-0.256328	0.075	0.571226	0.0830341	0.571	-0.506591	-0.073693	0.615	-1.32337	-0.193545	0.192	0.416998	0.0607132	0.679	-1.52717
ASV00556	1.00199	0.144618	0.321	-1.08701	-0.1566	0.283	-0.546625	-0.0794811	0.587	0.450427	0.0655602	0.654	0.918618	0.132807	0.363	1.36862	0.19577	0.178	0.346397	0.053374	0.283	-1.1472	-0.165041	0.257	2.52468	0.345574	0.015	-0.232635	-0.0354542	0.817	1.41041	0.20151	0.165	-0.284173	-0.0414153	0.778	0.65304	0.0948264	0.517	-0.687494	-0.0997808	0.495	0.942124	0.139079	0.351	1.22855	0.176392	0.225	-1.21341
ASV00564	-0.897886	-0.129861	0.374	0.948818	0.137093	0.348	1.1877	0.170702	0.241	-1.20633	-0.173299	0.234	-0.34929	-0.0508832	0.728	-1.19811	-0.172153	0.237	1.18299	0.179572	0.348	1.17398	0.168786	0.246	-0.533499	-0.0775843	0.596	-0.679741	-0.103107	0.5	-1.49406	-0.212933	0.142	-0.45729	-0.0665548	0.65	0.033667	0.00491077	0.973	-1.35349	-0.193688	0.182	-0.862087	-0.127464	0.393	0.880362	0.127368	0.383	0.0076261
ASV00581	-0.481509	-0.0700627	0.632	0.205391	0.0299459	0.838	0.992437	0.143268	0.326	-1.00316	-0.144784	0.321	0.890751	0.128846	0.378	-0.128505	-0.0187411	0.898	0.921413	0.140762	0.838	0.497882	0.0724328	0.621	-0.584399	-0.0849353	0.562	-1.82602	-0.268258	0.075	-0.168972	-0.0246397	0.867	0.686436	0.0996288	0.496	-1.54525	-0.219881	0.129	1.44656	0.206457	0.155	-1.34122	-0.196057	0.187	0.429571	0.0625368	0.669	-0.547948
ASV00592	0.106888	0.0155894	0.915	0.588459	0.085521	0.559	-1.06675	-0.153752	0.292	0.16589	0.0241904	0.869	0.0233426	0.00340484	0.981	-2.07276	-0.289405	0.044	-0.37319	-0.0574892	0.559	-0.273702	-0.0398918	0.786	-0.549649	-0.079918	0.585	-0.489733	-0.0744761	0.627	-1.80227	-0.254249	0.078	-1.37704	-0.196928	0.175	1.02418	0.147752	0.311	0.0503757	0.00734785	0.96	0.111042	0.016551	0.912	0.420922	0.0612825	0.676	-0.340957
ASV00593	0.76138	0.11038	0.45	1.39088	0.19883	0.171	2.3827	0.32829	0.021	1.66892	0.236529	0.102	0.364163	0.0530438	0.717	-1.91784	-0.269403	0.061	-0.452704	-0.0696839	0.171	1.84436	0.25979	0.071	0.0810836	0.0118264	0.936	-0.980282	-0.147849	0.332	-0.753202	-0.109209	0.455	-1.47785	-0.210726	0.146	1.82568	0.257334	0.074	0.986205	0.142387	0.329	0.313378	0.0466648	0.755	-0.236003	-0.0344042	0.814	-0.0128239
ASV00606	0.608828	0.0884586	0.546	2.69576	0.365943	0.01	-0.692049	-0.100435	0.492	0.0827221	0.0120654	0.934	-0.633391	-0.0919977	0.53	-0.0508601	-0.00741851	0.96	0.120375	0.018571	0.01	2.63332	0.358568	0.011	-0.836753	-0.121154	0.407	-0.107944	-0.0164591	0.915	1.79166	0.252849	0.08	-0.575457	-0.0836449	0.568	0.228149	0.0332605	0.821	-1.62603	-0.230778	0.111	0.392007	0.0583375	0.697	0.248311	0.0361961	0.805	0.769648
ASV00609	-3.13036	-0.415359	0.003	0.523085	0.0760787	0.603	0.634776	0.0921972	0.529	-1.27061	-0.182235	0.21	-0.910919	-0.131714	0.367	0.26086	0.0380228	0.795	-1.40879	-0.212421	0.603	0.492927	0.0717156	0.624	0.0147415	0.00215026	0.988	-0.853755	-0.129107	0.398	-0.0167065	-0.00243689	0.987	2.07684	0.289927	0.043	-3.98249	-0.502304	0	-0.825423	-0.119537	0.413	-2.46877	-0.345377	0.017	-0.00982764	-0.00143351	0.992	0.0575355
ASV00610	-0.376473	-0.0548317	0.708	-2.02076	-0.282732	0.049	-1.25518	-0.180094	0.216	-1.03363	-0.149085	0.307	1.55716	0.221494	0.126	0.0938997	0.0136954	0.926	0.486317	0.07483	0.049	-1.4118	-0.2017	0.165	0.206474	0.0301037	0.837	-0.931914	-0.140702	0.357	-2.02175	-0.28286	0.049	1.0667	0.153744	0.292	-0.947533	-0.13691	0.348	-0.605613	-0.087995	0.548	-0.494944	-0.073582	0.623	2.63021	0.358198	0.012	-1.68806
ASV00611	-0.350425	-0.0510481	0.728	0.391726	0.057046	0.697	-1.14438	-0.164647	0.258	-0.865432	-0.125242	0.391	-1.51093	-0.215227	0.138	0.223092	0.0325241	0.824	1.87556	0.277997	0.697	0.940693	0.13594	0.352	-2.00918	-0.28124	0.05	-0.916178	-0.138372	0.365	0.108406	0.0158107	0.914	-1.14375	-0.164559	0.259	0.450966	0.0656383	0.654	-1.70841	-0.241802	0.094	-0.547928	-0.0814091	0.586	0.516632	0.0751454	0.608	-0.0225131
ASV00616	-1.04888	-0.151235	0.3	-0.592822	-0.0861505	0.556	-0.979136	-0.141387	0.333	-1.71456	-0.242621	0.093	1.0566	0.152322	0.296	-0.662783	-0.0962282	0.511	0.0248384	0.00383262	0.556	-0.709295	-0.102912	0.482	1.30685	0.187252	0.198	-1.98613	-0.289877	0.053	-0.588116	-0.0854716	0.559	2.36655	0.326302	0.022	-3.05603	-0.407147	0.004	0.971008	0.140236	0.337	-1.38359	-0.202001	0.173	0.0540537	0.00788429	0.957	-1.58228
ASV00617	-0.0859908	-0.0125421	0.932	-0.283813	-0.0413629	0.778	1.46052	0.208362	0.151	-0.584701	-0.0849789	0.562	-1.77227	-0.250285	0.083	-0.309138	-0.0450466	0.759	1.23278	0.186872	0.778	1.21658	0.174727	0.23	-1.31414	-0.188259	0.195	-0.0326551	-0.00497979	0.974	-0.0172353	-0.00251402	0.986	-0.506754	-0.0737166	0.615	0.414035	0.0602833	0.681	-0.277964	-0.0405119	0.782	0.276474	0.0411794	0.783	-0.578493	-0.084083	0.566	0.907621
ASV00619	-1.05726	-0.152415	0.296	-0.0917341	-0.0133796	0.927	-0.398422	-0.0580179	0.692	-0.639594	-0.0928909	0.526	-0.72014	-0.104468	0.475	-0.51355	-0.0746996	0.61	-1.54706	-0.232192	0.927	-0.0577973	-0.00843031	0.954	-0.0396587	-0.00578472	0.969	-1.54584	-0.229449	0.129	0.860721	0.124571	0.394	-1.36122	-0.194752	0.18	0.854975	0.123752	0.397	-1.57511	-0.22392	0.122	-2.10587	-0.299512	0.041	0.782109	0.113347	0.438	-1.26983
ASV00624	1.16656	0.167748	0.249	0.647783	0.0940698	0.52	0.388212	0.0565359	0.7	0.345637	0.0503525	0.731	-1.09909	-0.158298	0.277	-0.539971	-0.0785196	0.592	1.49276	0.22446	0.52	-0.305936	-0.044581	0.761	-0.86624	-0.125357	0.391	0.23232	0.0354062	0.817	0.153654	0.0224072	0.879	-1.23469	-0.177246	0.223	1.21797	0.17492	0.229	0.985693	0.142315	0.329	1.17285	0.172226	0.247	-1.3817	-0.197569	0.174	0.881803
ASV00642	-0.260652	-0.0379925	0.795	-0.80277	-0.116301	0.426	-1.00862	-0.145555	0.318	-0.701614	-0.101809	0.486	0.792251	0.114798	0.432	0.700893	0.101706	0.487	0.00981865	0.00151505	0.426	-0.715677	-0.103828	0.478	2.55398	0.349099	0.014	-1.39609	-0.208235	0.17	1.36728	0.195586	0.178	0.923124	0.133447	0.361	-1.13263	-0.163002	0.263	0.278812	0.0406353	0.782	-0.346663	-0.0516086	0.73	-0.76101	-0.110327	0.45	-1.2477
ASV00646	-1.16182	-0.167086	0.251	-1.50214	-0.214032	0.14	-1.98907	-0.278645	0.053	-1.07394	-0.154762	0.288	0.16559	0.0241468	0.869	-0.276512	-0.0403007	0.783	-1.54706	-0.232192	0.14	-1.00345	-0.144825	0.321	0.341828	0.0497989	0.734	-0.986815	-0.148812	0.329	-0.566736	-0.0823859	0.574	0.745808	0.108149	0.459	-0.936929	-0.135406	0.354	-0.984943	-0.142209	0.33	-1.32899	-0.194337	0.191	0.417469	0.0607815	0.678	-0.740687
ASV00653	0.48506	0.0705769	0.63	0.536596	0.0780319	0.594	-2.22707	-0.308959	0.031	-0.553309	-0.0804468	0.583	0.755877	0.109592	0.453	0.165041	0.0240667	0.87	0.185812	0.0286597	0.594	0.473656	0.0689255	0.638	0.906943	0.131149	0.369	0.00666031	0.00101569	0.995	0.367493	0.0535274	0.715	0.129792	0.0189287	0.897	-1.35698	-0.194169	0.181	-1.54971	-0.220485	0.128	0.34463	0.0513068	0.732	1.24836	0.179146	0.218	0.156983
ASV00681	-0.507864	-0.0738771	0.614	0.503714	0.0732767	0.617	0.101638	0.0148237	0.919	-0.460778	-0.0670601	0.647	-1.49635	-0.213245	0.141	-1.0618	-0.153055	0.294	-1.04235	-0.158798	0.617	0.43696	0.0636081	0.664	0.907773	0.131267	0.369	-2.50431	-0.356772	0.016	0.763439	0.110675	0.449	-1.91744	-0.26935	0.061	0.574828	0.0835541	0.568	-1.08628	-0.156498	0.283	-1.24174	-0.182016	0.221	-0.277376	-0.0404263	0.783	-2.08333
ASV00689	0.120717	0.0176057	0.904	1.58446	0.225181	0.12	1.05553	0.152171	0.297	1.15462	0.16608	0.254	-1.6095	-0.228556	0.114	-1.63342	-0.231771	0.109	1.78778	0.265928	0.12	1.46916	0.209541	0.148	-0.830807	-0.120305	0.41	-0.616832	-0.0936526	0.541	-0.274083	-0.0399472	0.785	-1.00377	-0.14487	0.321	0.669068	0.0971321	0.507	-0.053462	-0.007798	0.958	-0.0615357	-0.00917282	0.951	-1.24604	-0.178823	0.219	0.335585
ASV00694	-0.00402328	-0.000586856	0.997	-1.56296	-0.222278	0.125	-0.581753	-0.0845535	0.564	-1.07394	-0.154762	0.288	-0.0520208	-0.00758779	0.959	0.949393	0.137174	0.347	0.683752	0.104923	0.125	-0.283468	-0.0413127	0.778	-0.0798963	-0.0116533	0.937	-0.361433	-0.0550344	0.72	-1.40087	-0.200201	0.168	-0.167303	-0.0243964	0.868	0.50199	0.0730273	0.618	-0.927843	-0.134117	0.358	-0.226797	-0.0337896	0.822	0.186865	0.0272469	0.853	-0.831782
ASV00696	1.11368	0.160346	0.271	0.604233	0.0877962	0.549	-0.336284	-0.0489931	0.738	-0.27168	-0.0395976	0.787	-0.867288	-0.125507	0.39	-0.0539283	-0.00786601	0.957	0.865661	0.132398	0.549	1.76656	0.249528	0.084	-1.45051	-0.206997	0.154	0.141901	0.0216346	0.888	1.14748	0.165081	0.257	-1.02088	-0.147286	0.313	2.38728	0.328853	0.021	-2.04557	-0.285921	0.046	0.657751	0.0975837	0.514	0.743082	0.107758	0.461	0.707997
ASV00698	-0.368374	-0.0536554	0.714	1.53809	0.218912	0.131	2.29279	0.31717	0.026	-0.044257	-0.00645542	0.965	0.0948509	0.0138341	0.925	-0.696013	-0.101005	0.49	-0.323182	-0.0498062	0.131	0.946263	0.13673	0.349	-0.1604	-0.0233904	0.873	-0.596838	-0.0906423	0.554	-0.000289497	-4.22e-05	1	-0.276682	-0.0403254	0.783	0.371577	0.0541207	0.712	0.245327	0.0357618	0.807	-0.00813999	-0.00121344	0.994	-0.189166	-0.0275822	0.851	-0.188731
ASV00705	-0.724947	-0.105158	0.472	0.74301	0.107748	0.461	-1.57851	-0.224379	0.121	-1.38815	-0.198456	0.172	-0.243589	-0.0355087	0.809	-0.907332	-0.131204	0.369	0.742817	0.113874	0.461	0.514197	0.0747933	0.61	-0.154376	-0.0225123	0.878	-1.65752	-0.245062	0.105	0.0740897	0.0108065	0.941	0.520959	0.0757712	0.605	0.508463	0.0739638	0.614	-2.07788	-0.29006	0.043	-0.939242	-0.138661	0.353	1.37331	0.196416	0.176	-0.766146
ASV00710	-1.6837	-0.238506	0.099	-0.104207	-0.0151984	0.917	0.257481	0.0375311	0.798	-0.97734	-0.141133	0.333	0.627499	0.0911492	0.533	0.511914	0.0744631	0.611	-0.273205	-0.042119	0.917	-0.771163	-0.111781	0.444	-0.812271	-0.117659	0.421	-2.00994	-0.293056	0.051	0.0980799	0.014305	0.922	0.51102	0.0743338	0.612	-0.180376	-0.0263014	0.858	0.103837	0.0151444	0.918	-2.04977	-0.292224	0.046	1.44887	0.206773	0.154	-1.80498
ASV00713	-0.145565	-0.021228	0.885	0.0374286	0.00545944	0.97	-0.0732918	-0.0106901	0.942	0.0435051	0.00634574	0.965	1.12804	0.162358	0.265	-1.94642	-0.27312	0.058	0.81859	0.125315	0.97	1.09573	0.157826	0.279	-0.628254	-0.0912578	0.533	-0.908859	-0.137287	0.368	-1.53104	-0.217956	0.132	0.844835	0.122307	0.402	0.109819	0.0160167	0.913	-0.760641	-0.110274	0.451	0.0790727	0.0117866	0.937	2.21158	0.307013	0.032	0.494777
ASV00724	1.26545	0.181518	0.212	1.5074	0.214747	0.138	1.58498	0.225251	0.12	1.01331	0.146218	0.316	0.753932	0.109313	0.455	-1.08185	-0.155875	0.285	1.82278	0.270756	0.138	1.92043	0.26974	0.061	-1.21645	-0.174709	0.23	0.795074	0.120366	0.431	-0.904347	-0.13078	0.37	-1.11899	-0.16109	0.269	0.381439	0.0555527	0.705	0.579521	0.0842315	0.565	0.725937	0.107588	0.472	0.726374	0.105363	0.471	0.850779
ASV00730	-1.39721	-0.199699	0.169	-1.0052	-0.145072	0.32	-1.07906	-0.155483	0.286	-2.01203	-0.281607	0.05	0.465507	0.0677451	0.644	0.848584	0.122841	0.4	-0.179971	-0.0277595	0.32	-0.538779	-0.0783474	0.593	0.761608	0.110413	0.45	-1.78949	-0.263267	0.081	0.0217124	0.00316706	0.983	1.19364	0.17153	0.239	-0.679856	-0.0986832	0.5	-0.921937	-0.133279	0.361	-1.59689	-0.23158	0.117	0.749318	0.108652	0.457	-0.816409
ASV00734	0.239294	0.0348833	0.812	0.847172	0.12264	0.401	0.517505	0.0752718	0.607	0.385043	0.0560759	0.702	-0.295374	-0.0430448	0.769	-0.19403	-0.0282909	0.847	-0.72566	-0.111276	0.401	-0.213657	-0.0311499	0.832	0.589321	0.0856454	0.558	-0.287692	-0.0438304	0.775	0.124794	0.0182001	0.901	-1.73381	-0.245183	0.09	0.105237	0.0153486	0.917	0.918581	0.132802	0.363	-0.651921	-0.096727	0.518	0.0741488	0.0108151	0.941	-0.362698
ASV00738	-1.6441	-0.233204	0.107	0.948207	0.137006	0.348	0.452049	0.0657952	0.653	-1.34688	-0.192778	0.184	-1.56651	-0.222758	0.124	-0.72208	-0.104747	0.474	-0.329463	-0.0507717	0.348	0.275896	0.0402111	0.784	1.86043	0.261899	0.069	-1.25099	-0.187395	0.218	-1.24521	-0.178709	0.219	-0.0369537	-0.00539017	0.971	-0.688766	-0.0999637	0.494	-1.56781	-0.222934	0.124	-2.28325	-0.322214	0.027	0.363521	0.0529505	0.718	-0.898397
ASV00757	0.138059	0.0201339	0.891	-0.64096	-0.0930877	0.525	-1.35616	-0.194056	0.182	-0.142409	-0.020768	0.887	1.03102	0.148717	0.308	-0.134466	-0.0196101	0.894	0.888629	0.135847	0.525	1.30401	0.186859	0.199	-0.0152161	-0.00221948	0.988	-0.14262	-0.0217441	0.887	-0.343675	-0.0500672	0.733	0.630858	0.091633	0.531	-0.143508	-0.0209282	0.887	-0.422019	-0.0614415	0.675	0.317834	0.0473268	0.752	1.33309	0.190876	0.189	0.66681
ASV00761	-0.197891	-0.0288533	0.844	-2.2035	-0.305996	0.032	-1.26669	-0.18169	0.212	-1.43927	-0.205461	0.157	0.735712	0.106702	0.466	-0.168374	-0.0245525	0.867	-0.568775	-0.0874279	0.032	-0.238299	-0.0347386	0.813	0.352608	0.0513652	0.726	-1.39135	-0.207558	0.171	0.527644	0.0767378	0.6	1.24036	0.178034	0.221	-0.430733	-0.0627052	0.669	-0.27197	-0.0396397	0.787	-0.533574	-0.07929	0.596	0.0619534	0.00903647	0.951	-1.03527
ASV00772	-0.577205	-0.0838972	0.567	0.083761	0.0122169	0.934	-1.21161	-0.174034	0.232	-0.707047	-0.102589	0.483	-0.0466938	-0.00681083	0.963	-0.280957	-0.0409474	0.78	0.351855	0.0542125	0.934	-0.712499	-0.103372	0.48	-0.258464	-0.037674	0.797	-1.23586	-0.185206	0.223	-0.936272	-0.135313	0.354	0.640531	0.0930259	0.525	-1.57971	-0.22454	0.121	-1.64878	-0.233832	0.106	-0.487909	-0.0725415	0.628	2.02727	0.28357	0.048	-0.688167
ASV00791	-1.19973	-0.172379	0.236	-1.42958	-0.204135	0.159	-0.253247	-0.0369147	0.801	-2.02097	-0.282759	0.049	1.02354	0.147663	0.311	0.0901925	0.0131548	0.929	0.391806	0.0603467	0.159	-0.786868	-0.114028	0.435	0.00737073	0.00107513	0.994	-1.35731	-0.202691	0.182	-2.53003	-0.346219	0.015	0.987951	0.142634	0.328	-1.32382	-0.189596	0.192	-0.4556	-0.0663099	0.651	-1.49954	-0.218154	0.141	1.43453	0.204812	0.158	-1.63539
ASV00792	-0.765134	-0.110918	0.448	1.08611	0.156474	0.283	1.06166	0.153035	0.294	-0.24708	-0.0360169	0.806	2.81718	0.380088	0.007	-0.490472	-0.0713602	0.626	-1.40879	-0.212421	0.283	1.50243	0.214071	0.14	0.501316	0.0729297	0.618	0.630171	0.0956594	0.532	-0.290458	-0.0423297	0.773	0.979085	0.14138	0.333	-2.30446	-0.318621	0.026	1.19093	0.171151	0.24	-0.48955	-0.0727843	0.627	1.36922	0.195853	0.177	0.572051
ASV00807	-1.46016	-0.208314	0.151	-1.16804	-0.167956	0.249	-0.57701	-0.0838691	0.567	-1.88585	-0.265228	0.066	-0.283935	-0.0413807	0.778	-0.0502798	-0.00733387	0.96	0.292616	0.0451056	0.249	-0.560826	-0.0815325	0.578	-0.0641274	-0.00935354	0.949	-2.15768	-0.312558	0.037	-2.20665	-0.306392	0.032	1.72361	0.243826	0.091	-0.991164	-0.143088	0.327	0.484935	0.0705587	0.63	-1.5566	-0.226038	0.127	0.449838	0.0654748	0.655	-0.505004
ASV00831	-1.31025	-0.187722	0.196	0.816922	0.118323	0.418	-1.88899	-0.265638	0.065	0.216516	0.0315663	0.83	-1.40394	-0.200622	0.167	-0.493353	-0.0717773	0.624	-0.319061	-0.0491727	0.418	0.30978	0.04514	0.758	1.27947	0.183462	0.207	-0.768148	-0.116346	0.447	-1.07928	-0.155513	0.286	0.824612	0.119421	0.414	-1.44092	-0.205686	0.156	-0.140812	-0.0205352	0.889	-1.33949	-0.195814	0.187	-0.871143	-0.126056	0.388	0.137246
ASV00840	-1.8343	-0.258468	0.073	1.19067	0.171116	0.24	-0.626819	-0.0910512	0.534	-1.50833	-0.214873	0.138	-1.48626	-0.211871	0.144	-0.997039	-0.143919	0.324	-0.357193	-0.0550325	0.24	0.314899	0.0458844	0.754	-0.194921	-0.0284206	0.846	-1.93045	-0.282407	0.06	0.521147	0.0757984	0.605	0.0741477	0.0108149	0.941	-0.312728	-0.0455687	0.756	-2.30823	-0.319089	0.025	-2.58796	-0.359933	0.013	0.702562	0.101945	0.486	-1.41387
ASV00847	-0.262124	-0.0382068	0.794	0.605066	0.0879161	0.548	0.402305	0.0585815	0.689	0.461872	0.0672187	0.646	1.64423	0.233222	0.107	-1.39423	-0.19929	0.17	-0.4735	-0.0728684	0.548	1.69666	0.240235	0.096	-0.407201	-0.0592919	0.686	-0.274156	-0.0417719	0.785	-0.794691	-0.115147	0.431	-0.00652115	-0.000951207	0.995	-0.686008	-0.0995673	0.496	0.590256	0.0857803	0.558	-0.728083	-0.107903	0.47	1.59458	0.226546	0.118	0.585298
ASV00854	0.113242	0.0165158	0.91	0.826278	0.119659	0.413	-0.0212671	-0.00310211	0.983	-0.735865	-0.106724	0.465	-1.78516	-0.25199	0.081	-1.42637	-0.203696	0.16	0.640321	0.098325	0.413	0.759699	0.110139	0.451	0.157524	0.0229712	0.876	-0.0551276	-0.00840659	0.956	0.23376	0.0340776	0.816	0.0574775	0.00838366	0.954	0.449883	0.0654814	0.655	-2.82446	-0.380928	0.007	-0.519229	-0.0771713	0.606	0.795591	0.115275	0.43	-0.269839
ASV00861	-1.70218	-0.240973	0.095	0.177877	0.0259373	0.86	-0.128822	-0.0187873	0.898	-1.08385	-0.156157	0.284	0.327543	0.0477226	0.745	-2.19047	-0.304355	0.033	0.715588	0.109751	0.86	0.539964	0.0785187	0.592	-0.358064	-0.0521579	0.722	-2.24566	-0.323988	0.03	-3.05404	-0.406926	0.004	0.420315	0.0611943	0.676	-0.119582	-0.0174401	0.905	-0.394699	-0.0574776	0.695	-1.71681	-0.247936	0.093	1.48924	0.212278	0.143	-0.203896
ASV00867	-0.521135	-0.0757967	0.605	0.0591873	0.00863304	0.953	-1.36864	-0.195773	0.178	-1.83098	-0.258031	0.073	0.0282568	0.00412165	0.978	-0.504169	-0.0733425	0.616	2.49313	0.359046	0.953	-0.217668	-0.0317342	0.829	-0.0663396	-0.00967618	0.947	-1.20649	-0.18095	0.234	-0.970512	-0.140166	0.337	0.66151	0.096045	0.512	0.303749	0.0442629	0.763	-0.863124	-0.124913	0.392	-0.59221	-0.0879394	0.557	1.92271	0.270037	0.061	-0.562584
ASV00887	-0.023911	-0.00348776	0.981	-1.62093	-0.230094	0.112	-0.0907652	-0.0132383	0.928	-0.972599	-0.140462	0.336	-0.924029	-0.133576	0.36	-0.151966	-0.022161	0.88	2.10905	0.309459	0.112	-0.78758	-0.11413	0.435	-0.417036	-0.0607187	0.679	-0.804467	-0.121767	0.426	-0.966945	-0.139661	0.339	-1.74866	-0.247155	0.087	0.846588	0.122557	0.402	0.52329	0.0761082	0.603	-0.272687	-0.0406163	0.786	-0.63416	-0.0921086	0.529	-0.977075
ASV00890	-1.26939	-0.182065	0.211	0.71704	0.104024	0.477	0.754817	0.10944	0.454	-0.90698	-0.131154	0.369	-2.19671	-0.305141	0.033	-1.56353	-0.222355	0.125	-1.28105	-0.193918	0.477	0.744235	0.107924	0.46	-0.0138846	-0.00202527	0.989	-0.881622	-0.133247	0.383	-0.290611	-0.042352	0.773	0.818253	0.118513	0.417	-1.6303	-0.231353	0.11	-1.4684	-0.209438	0.149	-0.901164	-0.133142	0.372	-0.709488	-0.10294	0.482	0.231581
ASV00902	-0.187553	-0.0273471	0.852	1.04107	0.150135	0.303	0.391417	0.0570013	0.697	-0.624583	-0.090729	0.535	0.661367	0.0960245	0.512	-0.510267	-0.0742248	0.612	-0.0120258	-0.00185561	0.303	1.31352	0.188174	0.195	-0.38021	-0.0553742	0.706	-0.242542	-0.036962	0.81	-0.501675	-0.0729817	0.618	1.19604	0.171864	0.238	-0.869022	-0.125754	0.389	-0.247759	-0.0361158	0.805	-0.107884	-0.0160803	0.915	1.03552	0.149352	0.306	0.704034
ASV00914	-1.45842	-0.208077	0.151	1.66043	0.235393	0.103	1.30558	0.187076	0.198	-0.601311	-0.0873748	0.551	1.79676	0.253522	0.079	0.222896	0.0324956	0.825	-0.579628	-0.0890829	0.103	0.745857	0.108156	0.459	-1.95995	-0.274876	0.056	-0.556403	-0.0845468	0.581	-0.629078	-0.0913766	0.532	-0.087425	-0.0127512	0.931	-1.04822	-0.151142	0.3	0.942203	0.136155	0.351	-1.3085	-0.191451	0.197	1.73372	0.245171	0.09	-0.266886
ASV00921	-0.808758	-0.117157	0.423	1.4536	0.207418	0.153	-0.11686	-0.0170433	0.907	-0.614353	-0.089255	0.542	0.398492	0.0580281	0.692	-2.28462	-0.316153	0.027	-0.631328	-0.0969571	0.153	1.09746	0.158068	0.278	1.07934	0.155522	0.286	-1.50691	-0.223965	0.139	-1.55315	-0.220951	0.127	0.551728	0.0802185	0.584	-0.442762	-0.0644492	0.66	-0.506298	-0.0736506	0.615	-0.79326	-0.117434	0.432	0.763315	0.110657	0.449	0.0829488
ASV00930	-1.17103	-0.168374	0.247	-0.0144577	-0.00210887	0.989	1.28045	0.183598	0.207	-1.32123	-0.18924	0.193	0.202257	0.0294894	0.841	-0.155886	-0.0227324	0.877	-0.261307	-0.0402878	0.989	-0.0884683	-0.0129034	0.93	-2.09627	-0.292408	0.041	-0.609483	-0.0925464	0.545	-0.845967	-0.122468	0.402	0.0745083	0.0108675	0.941	0.346165	0.0504291	0.731	-1.17122	-0.1684	0.247	-1.5134	-0.220073	0.137	1.86878	0.262994	0.068	-0.837123
ASV00933	1.18883	0.170859	0.24	2.43021	0.334111	0.019	0.88321	0.127773	0.382	1.36792	0.195675	0.178	-0.0908262	-0.0132472	0.928	-0.310129	-0.0451907	0.758	0.839024	0.128393	0.019	2.15112	0.299381	0.037	-0.132218	-0.0192824	0.895	0.0628772	0.00958824	0.95	0.119581	0.01744	0.905	-2.05181	-0.286721	0.046	-0.0784652	-0.0114446	0.938	-0.295167	-0.0430148	0.769	0.608455	0.0903323	0.546	0.288206	0.0420021	0.774	1.03985
ASV00935	0.0528251	0.0077051	0.958	-0.463439	-0.0674456	0.645	0.567048	0.0824309	0.573	-0.36907	-0.0537565	0.714	0.238483	0.0347652	0.813	-0.628982	-0.0913627	0.532	1.09698	0.166893	0.645	1.41769	0.202507	0.163	0.152366	0.0222194	0.88	-0.26927	-0.0410288	0.789	0.108915	0.0158849	0.914	1.93373	0.271471	0.059	-1.92975	-0.270954	0.06	0.76275	0.110576	0.449	-0.0374555	-0.00558346	0.97	-0.675216	-0.0980161	0.503	0.426338
ASV00945	0.271407	0.0395577	0.787	0.191514	0.0279243	0.849	0.589788	0.0857128	0.558	-0.482986	-0.0702766	0.631	-0.133149	-0.0194181	0.895	-2.2629	-0.313444	0.028	0.99217	0.151332	0.849	1.80648	0.254805	0.077	0.348133	0.0507151	0.729	-1.02957	-0.155108	0.309	-1.51795	-0.21618	0.136	-0.315236	-0.0459333	0.754	0.421026	0.0612975	0.676	-0.563742	-0.0819536	0.576	-0.506337	-0.0752661	0.615	0.720172	0.104473	0.475	0.279867
ASV00964	0.104431	0.015231	0.917	-0.243058	-0.0354314	0.809	0.174506	0.0254461	0.862	1.3588	0.194419	0.181	-0.108126	-0.0157698	0.914	-0.211355	-0.0308147	0.834	-1.40879	-0.212421	0.809	-0.824509	-0.119407	0.414	1.20616	0.173275	0.234	-0.258327	-0.039364	0.797	1.10302	0.158849	0.276	0.179416	0.0261615	0.858	-0.741427	-0.107521	0.462	2.31621	0.32008	0.025	-0.247264	-0.0368349	0.806	-1.84734	-0.260182	0.071	0.166028
ASV00965	-1.3717	-0.196195	0.177	0.95486	0.137949	0.345	-0.450999	-0.0656431	0.654	-2.63017	-0.358193	0.012	1.33762	0.1915	0.187	0.0159842	0.00233152	0.987	1.63705	0.24491	0.345	-0.994299	-0.143532	0.325	-1.30655	-0.187211	0.198	-2.55452	-0.36299	0.014	-1.57779	-0.224281	0.121	1.62638	0.230826	0.111	-1.34655	-0.192732	0.185	0.417561	0.0607949	0.678	-1.58469	-0.229903	0.12	1.98457	0.278063	0.053	-2.15794
ASV00977	-1.62615	-0.230795	0.111	0.414435	0.0603413	0.68	-0.707057	-0.102591	0.483	-2.5313	-0.346371	0.015	-0.378971	-0.0551943	0.706	0.117381	0.0171193	0.907	1.27372	0.19285	0.68	0.718039	0.104167	0.476	-0.311119	-0.0453347	0.757	-1.60948	-0.238368	0.115	0.14606	0.0213002	0.884	1.39138	0.198899	0.171	-0.886972	-0.128309	0.38	-1.45246	-0.207263	0.153	-1.77088	-0.255244	0.083	1.40052	0.200154	0.168	-0.528802
ASV00997	-0.384892	-0.0560541	0.702	2.04925	0.286393	0.046	-0.427867	-0.0622897	0.671	-0.524616	-0.0763	0.602	0.550793	0.0800834	0.584	-1.54399	-0.219711	0.129	1.94412	0.287334	0.046	1.25268	0.179746	0.217	-0.679703	-0.0986612	0.5	-1.12546	-0.169158	0.267	-2.04908	-0.286371	0.046	0.261215	0.0380745	0.795	1.25504	0.180074	0.216	-0.142477	-0.0207779	0.887	-0.289995	-0.0431896	0.773	1.90096	0.267201	0.063	0.324063
ASV01018	-0.53768	-0.0781886	0.593	-0.442779	-0.0644517	0.66	-1.57711	-0.22419	0.121	-0.24824	-0.0361858	0.805	0.636695	0.0924736	0.527	0.795944	0.115326	0.43	0.488665	0.0751893	0.66	-0.398388	-0.058013	0.692	2.39337	0.329601	0.021	-2.16488	-0.313498	0.036	-0.00313037	-0.000456611	0.998	0.223855	0.0326353	0.824	-1.02569	-0.147965	0.31	-0.246202	-0.0358892	0.807	-0.261685	-0.0389801	0.795	1.0307	0.148672	0.308	-1.04939
ASV01025	-0.43234	-0.0629382	0.667	-1.41812	-0.202565	0.163	0.742328	0.10765	0.462	-1.31127	-0.187863	0.196	0.654034	0.0949695	0.516	-0.23842	-0.0347561	0.813	0.900795	0.137672	0.163	-0.697385	-0.101202	0.489	-0.320974	-0.0467677	0.75	-1.88922	-0.276843	0.066	0.325544	0.0474321	0.746	0.0706495	0.0103047	0.944	-0.93073	-0.134527	0.357	0.60125	0.0873659	0.551	-1.3005	-0.190323	0.2	0.69699	0.101145	0.489	-1.78448
ASV01103	-1.09887	-0.158266	0.277	0.47287	0.0688117	0.638	-1.07903	-0.155479	0.286	-0.508946	-0.0740337	0.613	-2.00651	-0.280896	0.051	0.223559	0.032592	0.824	0.388294	0.0598078	0.638	1.61358	0.229104	0.113	-0.87877	-0.127141	0.384	-0.418516	-0.0636934	0.678	0.79466	0.115142	0.431	-0.668669	-0.0970748	0.507	-0.0973839	-0.0142035	0.923	-3.49302	-0.453979	0.001	-0.72656	-0.107679	0.471	0.0699211	0.0101985	0.945	0.461194
ASV01110	2.2382	0.310354	0.03	-0.734123	-0.106474	0.467	0.0110567	0.00161278	0.991	1.12283	0.161628	0.267	-0.26064	-0.0379909	0.796	0.175485	0.0255888	0.861	1.21888	0.184837	0.467	0.597158	0.0867759	0.553	0.350567	0.0510687	0.727	1.61474	0.239102	0.114	-0.29294	-0.0426907	0.771	-1.887	-0.265378	0.065	2.04903	0.286365	0.046	0.125957	0.0183696	0.9	0.930322	0.137369	0.357	-0.180645	-0.0263407	0.857	-0.0242806
ASV01119	0.458004	0.0666581	0.649	1.21724	0.174819	0.23	-1.48911	-0.21226	0.143	0.659018	0.0956866	0.513	-1.46876	-0.209487	0.149	0.0555951	0.00810912	0.956	-1.11392	-0.169397	0.23	0.600888	0.0873138	0.551	1.75771	0.248355	0.085	-0.953595	-0.143908	0.346	0.861221	0.124642	0.393	-1.40575	-0.20087	0.166	0.805283	0.116661	0.425	-1.34471	-0.192478	0.185	-0.991454	-0.146209	0.327	-0.723876	-0.105004	0.473	-0.503328
ASV01128	-1.03786	-0.149682	0.305	1.03562	0.149366	0.306	-0.148554	-0.0216637	0.883	-1.21466	-0.17446	0.231	-0.0740172	-0.0107959	0.941	0.75072	0.108853	0.457	1.03336	0.157462	0.306	0.557448	0.0810447	0.58	-0.639525	-0.092881	0.526	-1.88326	-0.276036	0.066	-0.0510378	-0.00744442	0.96	-1.0358	-0.149392	0.306	-0.0705395	-0.0102887	0.944	-0.66883	-0.097098	0.507	-1.15585	-0.169802	0.254	1.02656	0.148088	0.31	-1.08702
ASV01181	-0.352608	-0.0513652	0.726	0.822951	0.119184	0.415	-0.311177	-0.0453432	0.757	-0.706926	-0.102572	0.483	0.045109	0.00657969	0.964	0.317312	0.0462352	0.752	1.66268	0.248509	0.415	-0.535574	-0.0778842	0.595	-1.74866	-0.247155	0.087	-0.696079	-0.105558	0.49	-0.179073	-0.0261116	0.859	-1.32964	-0.1904	0.19	0.551222	0.0801454	0.584	-1.84321	-0.25964	0.072	-0.373734	-0.0556266	0.71	2.26527	0.31374	0.028	-0.420274
ASV01234	0.725928	0.105299	0.471	-1.08761	-0.156684	0.282	-0.83085	-0.120312	0.41	0.561687	0.0816568	0.577	-0.304656	-0.0443949	0.762	1.26061	0.180847	0.214	0.167144	0.0257823	0.282	-0.223248	-0.0325469	0.824	0.493262	0.0717641	0.624	-0.714836	-0.108369	0.479	1.16067	0.166925	0.252	-1.24905	-0.179243	0.218	0.12734	0.0185712	0.899	-0.716981	-0.104015	0.477	0.0414688	0.00618168	0.967	-0.35683	-0.0519787	0.723	-0.493711
ASV01315	-0.530934	-0.0772135	0.598	-0.0588452	-0.00858314	0.953	1.16098	0.166969	0.252	-0.601193	-0.0873577	0.551	0.745866	0.108157	0.459	0.333326	0.0485632	0.74	1.40893	0.212441	0.953	1.16489	0.167516	0.25	-0.757511	-0.109826	0.453	-0.618314	-0.0938756	0.54	0.452307	0.0658327	0.653	0.669891	0.0972504	0.506	-1.21208	-0.1741	0.232	0.111822	0.0163087	0.911	-0.411528	-0.0612319	0.683	0.906155	0.131037	0.369	-0.312088
ASV01351	0.0798549	0.0116472	0.937	0.853628	0.12356	0.398	-0.562704	-0.0818037	0.576	0.180645	0.0263407	0.857	-0.155451	-0.0226691	0.877	1.89988	0.26706	0.064	-0.365248	-0.0562698	0.398	-1.08962	-0.156968	0.281	2.1204	0.295482	0.039	-0.171135	-0.0260889	0.865	1.11524	0.160564	0.27	-1.28225	-0.183847	0.206	0.171436	0.0249987	0.865	0.20589	0.0300187	0.838	0.231556	0.0344978	0.818	-0.271701	-0.0396006	0.787	-0.424319
[truncated: 5 more columns]

## Sheet: Family
	t	Spearman R	P value	t	Spearman R	P value	t	Spearman R	P value	t	Spearman R	P value	t	Spearman R	P value	t	Spearman R	P value	t	Spearman R	P value	t	Spearman R	P value	t	Spearman R	P value	t	Spearman R	P value	t	Spearman R	P value	t	Spearman R	P value	t	Spearman R	P value	t	Spearman R	P value	t	Spearman R	P value	t	Spearman R	P value	t
	Acetate	Acetate	Acetate	age	age	age	BMI	BMI	BMI	Butyrate	Butyrate	Butyrate	ET	ET	ET	Fiber_1	Fiber_1	Fiber_1	Isobutyrate	Isobutyrate	Isobutyrate	Isovalerate	Isovalerate	Isovalerate	physical_activity	physical_activity	physical_activity	Propionate	Propionate	Propionate	Protein_1	Protein_1	Protein_1	SE	SE	SE	SOL	SOL	SOL	ST	ST	ST	Total_SCFAs	Total_SCFAs	Total_SCFAs	TST	TST	TST	Valerate
Firmicutes;Clostridia;Oscillospirales;[Eubacterium] coprostanoligenes group	-1.00479	-0.145015	0.320142	0.649296	0.0942876	0.519308	0.0937637	0.0136756	0.925695	-0.807314	-0.116951	0.423553	-0.150118	-0.0218917	0.881314	-0.566909	-0.082411	0.573473	-0.934312	-0.142692	0.355484	2.66339	0.362128	0.0105613	0.0643686	0.00938871	0.94895	-1.712	-0.252611	0.0941004	-0.123711	-0.0180421	0.902072	0.798031	0.115624	0.428866	-1.3403	-0.191871	0.18659	-0.902327	-0.130492	0.371484	-1.03939	-0.153117	0.304174	0.561577	0.081641	0.577072	0.0543192
Chloroflexi;Anaerolineae;SBR1031;A4b	-0.635225	-0.0922619	0.528362	1.6705	0.23674	0.101468	-1.24215	-0.178283	0.220345	-0.155108	-0.022619	0.8774	-0.042852	-0.00625048	0.966001	-0.166255	-0.0242436	0.86867	-0.763686	-0.11703	0.449323	0.346479	0.0504748	0.730529	1.28069	0.183631	0.206587	0.312444	0.0475933	0.756213	0.486299	0.0707562	0.629015	0.324783	0.0473214	0.746786	-0.650781	-0.0945013	0.518357	-0.222552	-0.0324454	0.824849	-0.511555	-0.0760374	0.611464	0.155108	0.022619	0.8774	0.106488
Firmicutes;Bacilli;Acholeplasmatales;Acholeplasmataceae	-0.0626509	-0.00913819	0.95031	1.27114	0.182308	0.209934	0.676339	0.0981776	0.50214	0.993681	0.143444	0.325466	-0.944613	-0.136496	0.349687	-0.690731	-0.100246	0.493132	-0.522499	-0.0803625	0.604069	1.64654	0.233532	0.106323	-0.712489	-0.103371	0.479684	-0.617049	-0.0936852	0.540456	0.700153	0.101599	0.487283	-0.648912	-0.0942323	0.519554	0.598332	0.0869452	0.552491	-0.285369	-0.0415893	0.776615	-0.589503	-0.0875406	0.558472	-0.669308	-0.0971666	0.506574	0.109458
Firmicutes;Negativicutes;Acidaminococcales;Acidaminococcaceae	-2.02921	-0.283818	0.0481222	-1.44675	-0.206482	0.154604	-0.83057	-0.120272	0.410416	-2.86515	-0.385605	0.00621427	0.340252	0.0495699	0.735183	0.176731	0.0257704	0.860479	0.456919	0.0703295	0.650084	-1.39576	-0.199499	0.169347	-1.32153	-0.18928	0.192722	-1.11897	-0.16821	0.269365	-0.466426	-0.0678784	0.643065	0.424258	0.0617662	0.673313	0.362037	0.052735	0.718947	-2.06734	-0.288712	0.0442327	-1.71262	-0.247368	0.0936661	2.41383	0.332108	0.0197352	-1.60794
Actinobacteriota;Actinobacteria;Actinomycetales;Actinomycetaceae	-0.757026	-0.109756	0.452813	2.03475	0.284531	0.0475393	0.193671	0.0282386	0.847268	0.440256	0.064086	0.66177	0.752799	0.109151	0.455325	-1.3941	-0.199272	0.169843	-0.94975	-0.145001	0.347673	-0.980878	-0.141633	0.331675	-0.447879	-0.0651909	0.656298	-1.00399	-0.151343	0.321	-0.000423939	-6.18e-05	0.999664	-1.15482	-0.166108	0.254001	-0.561628	-0.0816484	0.577038	0.779873	0.113027	0.439376	-0.526963	-0.0783138	0.600807	0.118693	0.0173106	0.906024	-1.0119
Proteobacteria;Alphaproteobacteria;Rhodospirillales;AEGEAN-169 marine group	0.347021	0.0505535	0.730125	0.865225	0.125213	0.39131	-0.611401	-0.0888294	0.54388	0.394358	0.0574281	0.695101	-0.0379373	-0.00553364	0.969898	1.29834	0.186075	0.200506	-0.365248	-0.0562698	0.716759	-0.557648	-0.0810736	0.579731	1.49723	0.213364	0.14102	0.342863	0.0522148	0.733372	0.453182	0.0659594	0.652503	-1.11871	-0.16105	0.26895	-0.0109212	-0.00159302	0.991333	0.194663	0.028383	0.846496	0.581362	0.0863407	0.563897	-0.109792	-0.0160128	0.913042	0.0845569
Verrucomicrobiota;Verrucomicrobiae;Verrucomicrobiales;Akkermansiaceae	0.808589	0.117133	0.422826	0.499347	0.0726448	0.619864	-0.131686	-0.0192048	0.895795	0.196147	0.0285992	0.845341	-0.596864	-0.0867335	0.553463	0.154149	0.0224793	0.878152	0.830179	0.127061	0.411132	2.2248	0.308673	0.0309331	-1.84969	-0.26049	0.0706517	-0.0581589	-0.00886879	0.953892	0.210446	0.0306823	0.834229	-1.41588	-0.202259	0.163403	-0.0178739	-0.00260717	0.985815	-0.183242	-0.0267191	0.855396	0.701554	0.104014	0.48657	-0.595744	-0.086572	0.554204	0.704232
Proteobacteria;Gammaproteobacteria;Enterobacterales;Alteromonadaceae	-0.140073	-0.0204275	0.889201	1.28329	0.183992	0.205682	0.458645	0.0667511	0.648603	0.0601966	0.00878023	0.952254	-0.730803	-0.105998	0.468527	0.689106	0.100012	0.494145	-1.26536	-0.191631	0.212717	-0.323625	-0.047153	0.747658	0.92094	0.133137	0.361785	0.517761	0.0787128	0.607279	0.291078	0.0424199	0.772272	-1.01585	-0.146576	0.314903	0.192958	0.0281347	0.847823	0.31548	0.0459689	0.753794	0.186009	0.0277179	0.853274	-0.871796	-0.126149	0.387751	0.212177
Firmicutes;Clostridia;Eubacteriales;Anaerofustaceae	0.0218835	0.00319202	0.982634	0.565821	0.0822539	0.574207	-0.559063	-0.081278	0.578773	-0.0252503	-0.0036831	0.979962	1.57533	0.22395	0.121887	-0.260042	-0.0379037	0.795967	2.39015	0.346025	0.0214044	1.51807	0.216197	0.135694	-0.705661	-0.10239	0.483882	0.220886	0.0336657	0.826227	-1.2528	-0.179763	0.216476	1.17942	0.169546	0.244167	-0.691183	-0.100311	0.492851	0.257772	0.0375734	0.797708	0.0292878	0.00436593	0.976765	2.10806	0.293912	0.0403853	1.07453
Firmicutes;Clostridia;Peptostreptococcales-Tissierellales;Anaerovoracaceae	-1.13352	-0.163126	0.262747	0.207379	0.0302356	0.836609	-1.81642	-0.256115	0.0756864	-1.86789	-0.262877	0.0680191	-0.765102	-0.110913	0.448036	-0.88031	-0.127361	0.383171	-0.0825404	-0.0127352	0.934609	1.90172	0.267301	0.0633471	0.776694	0.112572	0.441231	-2.24145	-0.323445	0.0302116	0.358621	0.0522388	0.721485	0.698174	0.101315	0.488509	-1.47746	-0.210672	0.146224	-2.60963	-0.355752	0.0121197	-1.58835	-0.230407	0.119208	0.822635	0.119139	0.41487	-0.356197
Campylobacterota;Campylobacteria;Campylobacterales;Arcobacteraceae	1.40472	0.200729	0.166679	0.355292	0.0517552	0.72396	-1.86732	-0.262803	0.0681	0.228219	0.0332707	0.820466	-0.0189391	-0.00276254	0.98497	-1.45905	-0.208162	0.151203	-0.763686	-0.11703	0.449323	0.463391	0.0674386	0.645223	0.352282	0.0513179	0.726202	1.13961	0.171223	0.260756	-0.0542659	-0.00791525	0.956953	0.51826	0.0753808	0.606709	-0.623339	-0.0905499	0.536075	0.790603	0.114562	0.433147	1.20609	0.176956	0.234084	-1.34222	-0.192135	0.185973	0.548807
Actinobacteriota;Coriobacteriia;Coriobacteriales;Atopobiaceae	-0.388005	-0.0565059	0.699765	1.22933	0.176501	0.225066	-0.800325	-0.115952	0.42755	0.38223	0.0556675	0.704014	0.29918	0.0435984	0.766122	-0.252761	-0.0368439	0.801555	0.592647	0.0910675	0.556595	-0.0465824	-0.00679458	0.963043	-0.80087	-0.11603	0.427237	-0.21514	-0.0327909	0.830675	-0.143912	-0.0209871	0.886185	-0.629115	-0.0913819	0.53232	-0.183139	-0.026704	0.855477	-0.66912	-0.0971396	0.506693	-0.168488	-0.0251088	0.866954	1.04416	0.150571	0.301751	-0.0876891
Bdellovibrionota;Bdellovibrionia;Bacteriovoracales;Bacteriovoracaceae	0.971563	0.140315	0.336242	-0.0207006	-0.00301947	0.983572	-0.0854523	-0.0124635	0.932265	0.856603	0.123984	0.396011	0.204872	0.0298703	0.838557	1.60522	0.227979	0.115146	-0.100438	-0.015496	0.920475	-0.454976	-0.0662194	0.651221	1.2984	0.186084	0.200483	1.0783	0.16226	0.286912	1.32792	0.190162	0.190618	-0.766349	-0.111092	0.4473	0.897427	0.129796	0.374065	0.87635	0.126797	0.385297	1.09778	0.161499	0.278141	-0.634673	-0.0921824	0.528719	-0.0384722
Bacteroidota;Bacteroidia;Bacteroidales;Bacteroidaceae	0.33268	0.0484694	0.740855	-1.30221	-0.18661	0.199191	-0.672371	-0.097607	0.50464	-0.780111	-0.113061	0.439237	0.634093	0.0920989	0.529094	1.76531	0.249363	0.0840081	1.50698	0.226489	0.139301	-2.26656	-0.313901	0.0280614	-1.19438	-0.171633	0.238323	0.220874	0.0336638	0.826236	0.646259	0.0938505	0.521255	-0.300398	-0.0437755	0.765199	0.556616	0.0809246	0.58043	0.432903	0.0630199	0.667066	-0.145089	-0.0216235	0.885289	-0.229583	-0.0334694	0.819412	-1.69239
Bacteroidota;Bacteroidia;Bacteroidales;Barnesiellaceae	0.14064	0.0205102	0.888755	-0.947714	-0.136936	0.348123	0.727439	0.105516	0.470565	-1.43068	-0.204286	0.159136	0.601164	0.0873536	0.550619	0.100614	0.0146744	0.920285	2.02117	0.297729	0.0496664	-0.317417	-0.0462505	0.752333	-0.163743	-0.0238776	0.870636	-1.20297	-0.180441	0.235568	0.782707	0.113433	0.437725	-0.485305	-0.0706122	0.629715	0.4473	0.065107	0.656713	-0.357313	-0.0520488	0.722457	-0.681446	-0.101064	0.499082	0.775832	0.112449	0.441735	-2.00151
Proteobacteria;Alphaproteobacteria;Rhizobiales;Beijerinckiaceae	1.04434	0.150595	0.30167	0.0747551	0.0109035	0.940727	-0.242969	-0.0354185	0.809086	0.48272	0.0702381	0.631535	-1.70976	-0.241983	0.0939048	-0.963521	-0.139176	0.340218	0.766326	0.117428	0.447768	-0.46346	-0.0674486	0.645174	0.181657	0.0264881	0.856633	0.796932	0.120643	0.429869	-0.27977	-0.0407748	0.780881	-1.47121	-0.209821	0.147898	1.49209	0.212665	0.142358	0.0714279	0.0104183	0.94336	0.926856	0.136867	0.358946	-1.54788	-0.220238	0.128358	-0.199729
Actinobacteriota;Actinobacteria;Bifidobacteriales;Bifidobacteriaceae	-1.11768	-0.160906	0.269386	-0.537244	-0.0781255	0.593634	-1.52246	-0.216792	0.134594	-0.807553	-0.116985	0.423416	0.5989	0.087027	0.552116	1.69366	0.239835	0.096949	-0.627794	-0.0964194	0.533538	-1.48212	-0.211307	0.144984	-0.203406	-0.0296567	0.839696	-1.25886	-0.188531	0.214873	0.563902	0.0819767	0.575502	0.0802063	0.0116985	0.936414	-0.584671	-0.0849745	0.561566	0.123858	0.0180636	0.901956	-1.16406	-0.170972	0.250535	0.434942	0.0633155	0.665595	-1.33684
Firmicutes;Clostridia;Oscillospirales;Butyricicoccaceae	1.44328	0.206009	0.155573	-1.43876	-0.20539	0.156845	-0.613713	-0.0891626	0.542364	0.616872	0.0896179	0.540296	-0.935859	-0.135255	0.35413	-0.262274	-0.0382287	0.794256	0.631891	0.0970426	0.530883	0.0396044	0.0057768	0.968576	-0.333861	-0.048641	0.73997	0.0766094	0.011682	0.93929	0.934837	0.13511	0.354651	-0.20255	-0.029532	0.840361	0.678336	0.0984646	0.500885	0	0	1	0.723632	0.107251	0.473037	-1.06631	-0.153689	0.291731	-0.586634
Firmicutes;Bacilli;Lactobacillales;Carnobacteriaceae	-0.0132582	-0.0019339	0.989478	2.42909	0.333975	0.019014	-1.03092	-0.148703	0.307856	0.796388	0.115389	0.429811	-0.0073662	-0.00107447	0.994154	0.305484	0.0445153	0.761346	0.219392	0.0338335	0.827408	0.0751761	0.0109649	0.940394	-0.485874	-0.0706947	0.629314	-0.809352	-0.122496	0.422769	0.213799	0.0311706	0.831629	-1.43114	-0.204348	0.159006	0.483685	0.0703777	0.630856	-0.517138	-0.0752186	0.607485	0.0641075	0.00955614	0.949169	1.0461	0.150844	0.300863	0.113828
Proteobacteria;Alphaproteobacteria;Caulobacterales;Caulobacteraceae	0.531514	0.0772973	0.597566	-0.624757	-0.0907541	0.535152	-1.76484	-0.249301	0.0840875	0.000574755	8.38e-05	0.999544	0.206446	0.0300996	0.837334	-0.0763017	-0.0111291	0.939503	-0.748537	-0.114739	0.458308	0.730726	0.105987	0.468574	1.25328	0.179829	0.216303	-0.0555653	-0.00847333	0.955945	0.831108	0.120348	0.410115	0.735865	0.106724	0.465469	0.755814	0.109583	0.453533	-0.0873832	-0.0127451	0.930738	0.55478	0.0824204	0.581792	-1.07811	-0.155349	0.286487	0.45574
Bacteroidota;Bacteroidia;Chitinophagales;Chitinophagaceae	0.495056	0.0720238	0.622867	0.568203	0.0825978	0.572602	-1.82206	-0.256858	0.0748117	0.285901	0.0416667	0.776211	-0.435509	-0.0633977	0.665187	0.425565	0.0619558	0.672367	0.615541	0.0945545	0.541519	-1.66048	-0.2354	0.103475	1.80841	0.25506	0.0769425	-0.380469	-0.0579236	0.70547	0.963082	0.139114	0.340436	-1.00848	-0.145536	0.318388	-0.13368	-0.0194955	0.894226	-0.00204069	-0.000297665	0.99838	0.408816	0.0608299	0.684613	-0.236824	-0.0345238	0.813822	-0.662014
Firmicutes;Clostridia;Christensenellales;Christensenellaceae	-1.16576	-0.167637	0.249595	1.98375	0.277957	0.0531418	-0.52898	-0.0769309	0.599309	-1.1548	-0.166105	0.254009	-1.25858	-0.180565	0.214398	-3.38978	-0.44323	0.00142511	0.0934087	0.0144118	0.926023	0.0115551	0.00168548	0.990829	0.55898	0.081266	0.578829	-3.09688	-0.427041	0.00343789	-0.769816	-0.111588	0.445261	-0.735608	-0.106687	0.465624	-0.761672	-0.110422	0.450061	-1.3358	-0.191249	0.188049	-1.8849	-0.270508	0.0659116	0.766248	0.111077	0.44736	-1.50617
Proteobacteria;Alphaproteobacteria;SAR11 clade;Clade I	-0.0778998	-0.0113621	0.938238	0.653145	0.0948415	0.516845	1.06871	0.154028	0.290657	0.26117	0.0380679	0.795102	-0.463466	-0.0674495	0.64517	0.548084	0.079692	0.586228	-1.26536	-0.191631	0.212717	-0.607561	-0.0882759	0.546403	0.568512	0.0826424	0.572394	0.868864	0.131352	0.389746	0.249322	0.0363433	0.804198	-0.964104	-0.139259	0.339928	0.106544	0.0155391	0.915604	0.556157	0.0808582	0.580742	0.240003	0.0357547	0.811418	-0.931227	-0.134597	0.356495	0.0710334
Firmicutes;Clostridia;Clostridiales;Clostridiaceae	1.66106	0.235477	0.10336	1.06177	0.153051	0.293764	-0.0534415	-0.00779501	0.957607	1.76022	0.248688	0.0848775	0.344269	0.0501536	0.73218	0.718746	0.104268	0.475856	0.812814	0.124445	0.420909	-0.695913	-0.10099	0.48991	1.44971	0.206888	0.153779	1.41503	0.210934	0.164262	1.28262	0.183899	0.205913	-1.91541	-0.269086	0.061536	1.36042	0.194642	0.180186	0.233846	0.0340901	0.81612	1.02374	0.150863	0.311431	-0.213853	-0.0311785	0.831587	-0.0578024
Proteobacteria;Gammaproteobacteria;Burkholderiales;Comamonadaceae	0.592269	0.0860707	0.556509	1.53307	0.218231	0.131963	-0.692958	-0.100566	0.491746	0.422992	0.0615826	0.674231	-0.022353	-0.0032605	0.982261	0.403296	0.0587253	0.688559	0.427934	0.0658882	0.670885	0.259107	0.0377677	0.796684	0.791994	0.114761	0.432344	0.172258	0.02626	0.864043	-0.231296	-0.0337188	0.818089	-0.983484	-0.142002	0.330405	1.21944	0.175125	0.228761	-0.0556399	-0.00811565	0.955865	0.513044	0.0762575	0.61043	-0.485989	-0.0707113	0.629233	-0.578307
Actinobacteriota;Coriobacteriia;Coriobacteriales;Coriobacteriaceae	0.284173	0.0414154	0.777526	-0.105035	-0.0153191	0.916795	-0.415459	-0.06049	0.679696	-0.0799263	-0.0116577	0.936635	-0.145339	-0.021195	0.885065	-0.120931	-0.0176369	0.904261	0.967839	0.147703	0.338665	0.313879	0.045736	0.755002	0.257471	0.0375295	0.797939	-1.34015	-0.200232	0.187236	-0.292115	-0.0425708	0.771484	-0.481762	-0.0700994	0.632211	0.508827	0.0740165	0.613254	-0.317795	-0.0463054	0.752048	0.00427672	0.000637535	0.996607	0.640745	0.0930568	0.5248	-0.302859
Actinobacteriota;Coriobacteriia;Coriobacteriales;Coriobacteriales Incertae Sedis	-1.16688	-0.167794	0.249144	1.9063	0.267899	0.0627358	-0.0208623	-0.00304306	0.983444	-1.39068	-0.198803	0.170871	0.507053	0.0737598	0.614488	0.6533	0.0948639	0.516746	0.117426	0.0181163	0.907082	0.140175	0.0204424	0.88912	-1.68587	-0.238795	0.0984493	-1.13741	-0.170902	0.261664	0.341667	0.0497754	0.734125	-1.14306	-0.164462	0.258804	0.773822	0.112161	0.442911	-0.854546	-0.123691	0.397137	-1.77417	-0.255686	0.0828017	1.89759	0.266761	0.063903	-1.71913
Proteobacteria;Gammaproteobacteria;Coxiellales;Coxiellaceae	0.472444	0.06875	0.638796	-0.368139	-0.0536213	0.714423	1.22288	0.175604	0.22747	0.826164	0.119643	0.412885	1.51727	0.216088	0.135896	2.51824	0.344798	0.0152582	-0.763686	-0.11703	0.449323	-0.88514	-0.128048	0.380587	1.4494	0.206845	0.153865	0.926013	0.139828	0.359608	1.28289	0.183936	0.205821	-0.624894	-0.0907738	0.535063	0.589844	0.0857208	0.558121	1.46054	0.208365	0.150796	0.745274	0.11042	0.459981	0.00204037	0.000297619	0.998381	-0.37101
Bacteroidota;Bacteroidia;Flavobacteriales;Crocinitomicaceae	1.62732	0.230952	0.110355	1.11738	0.160864	0.269511	-0.964345	-0.139293	0.339809	1.68509	0.23869	0.0986018	0.517724	0.0753034	0.607079	1.76725	0.249619	0.0836793	1.4677	0.220878	0.149635	0.0530811	0.00774244	0.957892	-0.159192	-0.0232143	0.8742	0.848943	0.128391	0.400615	1.27748	0.183187	0.207707	-1.74095	-0.246131	0.0882363	0.0540757	0.00788751	0.957104	0.320738	0.0467333	0.749831	1.64643	0.238361	0.106643	0.474499	0.0690476	0.637341	0.97278
Bacteroidota;Bacteroidia;Flavobacteriales;Cryomorphaceae	-0.0912182	-0.0133044	0.927707	0.608479	0.0884083	0.545799	1.1754	0.168984	0.245756	0.275851	0.0402044	0.783872	-0.402513	-0.0586116	0.689131	0.573782	0.0834031	0.568851	-1.26536	-0.191631	0.212717	-0.567151	-0.0824459	0.57331	0.502668	0.0731254	0.617545	0.925845	0.139803	0.359694	0.23857	0.034778	0.812476	-0.935333	-0.13518	0.354398	0.05926	0.00864364	0.952996	0.581049	0.0844519	0.563984	0.251621	0.037483	0.80248	-0.884758	-0.127994	0.380791	0.14064
Cyanobacteria;Cyanobacteriia;Synechococcales;Cyanobiaceae	-0.225621	-0.0328923	0.822475	0.364949	0.053158	0.716787	0.0362609	0.00528913	0.971228	0.00894048	0.0013041	0.992904	-0.86465	-0.125131	0.391623	1.14867	0.165247	0.256506	-0.0878885	-0.0135602	0.930383	-0.749398	-0.108664	0.457352	0.380056	0.0553519	0.705616	0.609259	0.0925127	0.545559	0.342671	0.0499214	0.733374	-0.871195	-0.126063	0.388076	-0.433017	-0.0630364	0.666983	-0.0775009	-0.0113039	0.938554	0.161532	0.0240728	0.872397	-0.576201	-0.0837523	0.567228	0.359333
Deferribacterota;Deferribacteres;Deferribacterales;Deferribacteraceae	0.802503	0.116263	0.426301	0.913199	0.132037	0.365799	-1.46224	-0.208597	0.150331	0.213888	0.0311836	0.83156	0.882628	0.127691	0.381929	0.248167	0.0361752	0.805086	2.26884	0.330426	0.0284778	0.856324	0.123945	0.396163	0.276292	0.0402686	0.783535	0.930223	0.140452	0.357449	-0.968035	-0.139815	0.337982	0.53864	0.0783273	0.592677	0.155761	0.0227142	0.876889	-1.32819	-0.1902	0.190529	0.679823	0.100826	0.500099	2.07824	0.290106	0.0431732	0.508613
Firmicutes;Clostridia;Lachnospirales;Defluviitaleaceae	-1.14138	-0.164227	0.259495	2.19422	0.304827	0.0331982	0.130104	0.0189742	0.897039	-0.51964	-0.0755805	0.605753	-1.74007	-0.246015	0.0883911	-0.847291	-0.122657	0.401127	-0.305535	-0.0470928	0.761468	1.37097	0.196094	0.176895	0.874475	0.12653	0.386306	-1.18561	-0.177919	0.242287	-0.908709	-0.1314	0.36814	-1.83786	-0.258937	0.0724081	0.260141	0.0379182	0.795891	-2.03002	-0.283924	0.0480356	-1.7136	-0.247501	0.0934843	0.934732	0.135095	0.354705	-0.370889
Desulfobacterota;Desulfovibrionia;Desulfovibrionales;Desulfovibrionaceae	-0.547672	-0.0796325	0.586509	0.522427	0.0759835	0.603827	0.195716	0.0285364	0.845676	0.083996	0.0122512	0.933416	-1.91345	-0.268831	0.0617919	-0.204919	-0.0298772	0.83852	0.548651	0.0843569	0.58615	3.40341	0.44466	0.00136937	-1.15918	-0.166718	0.252237	-0.449323	-0.0683609	0.655455	-0.726036	-0.105314	0.471417	-1.94704	-0.273201	0.0575193	1.09625	0.157899	0.278554	-2.25292	-0.312197	0.0289719	-0.0589892	-0.00879324	0.953222	0.158923	0.0231751	0.87441	1.61328
Proteobacteria;Gammaproteobacteria;Ectothiorhodospirales;Ectothiorhodospiraceae	-0.277718	-0.0404762	0.782447	0.200786	0.0292752	0.841732	0.466304	0.0678606	0.643152	-0.120401	-0.0175595	0.904679	-0.649746	-0.0943525	0.519019	-1.05039	-0.151448	0.298911	-0.53195	-0.0818066	0.597563	1.36555	0.195348	0.178582	-1.58312	-0.225	0.120102	0.624574	0.0948176	0.535551	-1.86606	-0.262638	0.06828	-0.059173	-0.00863095	0.953065	-0.75546	-0.109532	0.453742	-0.874316	-0.126507	0.386392	-0.0842798	-0.0125627	0.933208	0.140815	0.0205357	0.888618	1.14542
Actinobacteriota;Coriobacteriia;Coriobacteriales;Eggerthellaceae	-0.245962	-0.0358542	0.806782	0.358993	0.0522928	0.721208	-0.617026	-0.0896402	0.540195	-0.117513	-0.0171385	0.906954	-2.11583	-0.2949	0.039686	-0.334583	-0.0487459	0.739428	1.3438	0.203034	0.186227	1.66672	0.236234	0.102222	-0.0446926	-0.00651895	0.964542	-1.0345	-0.155832	0.306686	-0.710327	-0.10306	0.481011	-0.562694	-0.0818023	0.576317	-0.287888	-0.0419558	0.774698	-2.13545	-0.297394	0.0379655	-1.16824	-0.171569	0.248861	-0.0951592	-0.0138791	0.924593	0.0248864
Proteobacteria;Gammaproteobacteria;Enterobacterales;Enterobacteriaceae	0.28101	0.0409552	0.779936	0.544235	0.0791359	0.588853	0.592169	0.0860563	0.556575	1.59542	0.22666	0.117321	-1.66904	-0.236546	0.101758	-1.14143	-0.164234	0.259474	-0.788992	-0.120852	0.434548	1.00095	0.144472	0.321974	0.605257	0.0879438	0.54792	1.04803	0.157821	0.300479	-1.10008	-0.158436	0.2769	-1.42045	-0.202884	0.162078	0.283668	0.0413418	0.777911	-0.0981736	-0.0143186	0.922212	0.483744	0.0719256	0.630913	-1.33378	-0.190971	0.188704	1.27112
Firmicutes;Bacilli;Lactobacillales;Enterococcaceae	1.10019	0.158451	0.276855	2.12276	0.295782	0.0390705	0.906792	0.131127	0.369143	0.763365	0.110664	0.449061	0.375907	0.0547495	0.708677	-0.834988	-0.120902	0.407949	1.82278	0.270756	0.0754603	2.08419	0.290867	0.0426036	-0.762194	-0.110497	0.449752	0.449949	0.0684556	0.655008	-0.823712	-0.119293	0.414264	-1.16122	-0.167002	0.251417	0.464928	0.0676613	0.64413	0.290844	0.0423859	0.77245	0.634199	0.0941211	0.529162	0.68447	0.0993463	0.49704	0.978963
Firmicutes;Bacilli;Erysipelotrichales;Erysipelatoclostridiaceae	0.513876	0.0747468	0.609746	-0.716057	-0.103883	0.477499	-0.449061	-0.0653621	0.655452	-0.572489	-0.0832164	0.56972	-0.852005	-0.123329	0.398532	1.37891	0.197186	0.174449	0.173662	0.026787	0.862965	-1.95822	-0.274651	0.0561548	1.97633	0.276997	0.0540031	-1.31431	-0.196522	0.195711	0.883225	0.127776	0.38161	-0.763734	-0.110717	0.448843	-0.316744	-0.0461527	0.75284	-0.82274	-0.119154	0.414811	-0.466554	-0.0693822	0.64307	-0.102149	-0.0148983	0.919073	-2.30131
Firmicutes;Bacilli;Erysipelotrichales;Erysipelotrichaceae	-1.55774	-0.221571	0.126005	-0.580853	-0.0844237	0.564114	-3.28687	-0.43232	0.00192125	-1.66123	-0.2355	0.103325	0.699218	0.101465	0.487862	2.55441	0.34915	0.0139369	1.56645	0.234943	0.124748	-1.77327	-0.250417	0.0826632	0.941084	0.135996	0.351474	-1.77486	-0.261263	0.083	1.04302	0.150409	0.302275	0.611291	0.0888136	0.543952	-1.46271	-0.208661	0.150203	-1.12274	-0.161616	0.267249	-1.54767	-0.224808	0.128705	1.89513	0.266441	0.0642347	-1.64496
Firmicutes;Clostridia;Peptostreptococcales-Tissierellales;Family XI	0.0984855	0.0143641	0.921966	1.03507	0.149289	0.30593	-1.81034	-0.255313	0.0766389	-0.359043	-0.0523001	0.721171	-0.866244	-0.125358	0.390757	1.45181	0.207174	0.153197	-0.53195	-0.0818066	0.597563	0.402393	0.0585942	0.689219	-1.4092	-0.201343	0.165359	-0.51805	-0.0787565	0.607079	-0.310217	-0.0452035	0.757768	-0.680877	-0.0988299	0.49929	0.358225	0.0521813	0.721779	-0.737864	-0.107011	0.464265	0.0100676	0.00150079	0.992012	0.355662	0.051809	0.723685	0.165746
Bacteroidota;Bacteroidia;Flavobacteriales;Flavobacteriaceae	0.896652	0.129686	0.374475	1.1168	0.160783	0.269756	0.267935	0.0390526	0.789921	0.868143	0.125628	0.389727	0.246538	0.035938	0.80634	0.304999	0.0444447	0.761714	-0.152677	-0.023552	0.879384	-0.262095	-0.0382026	0.794393	0.230596	0.0336168	0.81863	1.56856	0.23264	0.124082	-0.397952	-0.0579497	0.692467	-0.625439	-0.0908524	0.534708	-0.474017	-0.0689777	0.637683	0.779958	0.113039	0.439326	1.34984	0.197268	0.18382	-0.441979	-0.0643357	0.660532	1.36513
Fusobacteriota;Fusobacteriia;Fusobacteriales;Fusobacteriaceae	0.506005	0.0736082	0.615219	0.0713669	0.0104094	0.943409	0.646364	0.0938657	0.521187	-0.306244	-0.0446258	0.760771	0.195675	0.0285306	0.845708	0.140142	0.0204376	0.889146	0.622958	0.0956835	0.53668	-0.830956	-0.120327	0.4102	-1.85396	-0.261051	0.0700266	1.66028	0.245445	0.104135	-1.12965	-0.162584	0.264357	-0.594471	-0.0863883	0.555048	0.417099	0.0607279	0.678505	0.77148	0.111826	0.444284	0.597611	0.0887351	0.553095	-0.581401	-0.0845027	0.563748	0.077108
Proteobacteria;Gammaproteobacteria;Pseudomonadales;Halieaceae	1.08215	0.155918	0.284705	-0.529999	-0.0770783	0.598608	0.9431	0.136282	0.350453	1.22346	0.175684	0.227255	1.20592	0.173242	0.233884	2.35666	0.325083	0.0226593	0.226524	0.034932	0.821893	-0.10528	-0.0153549	0.916602	0.763027	0.110616	0.44926	1.40681	0.209763	0.166671	1.13707	0.163623	0.261274	-0.525051	-0.076363	0.602016	0.816316	0.118237	0.418438	1.07708	0.155205	0.28694	1.3073	0.191282	0.197752	0.159961	0.0233263	0.873598	0.347879
Firmicutes;Clostridia;Oscillospirales;Hungateiclostridiaceae	0.0343971	0.00501728	0.972706	2.22231	0.308361	0.0311118	-0.428358	-0.0623608	0.670348	-0.113033	-0.0164853	0.910486	-0.353061	-0.051431	0.725622	-1.27415	-0.182725	0.208873	1.24389	0.188495	0.22044	1.51562	0.215864	0.136312	-0.565777	-0.0822475	0.574237	-1.98426	-0.289627	0.0536326	-0.854254	-0.12365	0.397298	-0.375239	-0.0546525	0.709171	1.00895	0.145602	0.318166	-0.141324	-0.0206098	0.888218	-0.785014	-0.11623	0.436559	0.824039	0.11934	0.414079	0.0231934
Firmicutes;Clostridia;Oscillospirales;Hydrogenoanaerobacterium	-0.734315	-0.106502	0.466405	0.473241	0.0688654	0.638232	-1.68379	-0.238518	0.098853	-1.69347	-0.23981	0.096985	-0.677346	-0.0983223	0.501507	-0.578476	-0.0840806	0.565705	1.34001	0.202485	0.187446	0.377774	0.0550205	0.707299	-0.543091	-0.0789706	0.589634	-1.57501	-0.233545	0.122584	0.371308	0.0540815	0.712077	0.165944	0.0241983	0.868913	0.728814	0.105713	0.469732	-2.63674	-0.358973	0.0113095	-0.969115	-0.142983	0.337668	1.34224	0.192138	0.185967	-0.941414
Proteobacteria;Alphaproteobacteria;Caulobacterales;Hyphomonadaceae	0.664533	0.09648	0.509596	0.405104	0.0589876	0.687239	0.533433	0.0775747	0.596248	0.543813	0.0790749	0.589141	1.06068	0.152897	0.294256	0.779801	0.113017	0.439417	-1.11392	-0.169397	0.271648	-1.50608	-0.214568	0.138738	1.17475	0.168894	0.246011	1.06919	0.160925	0.290948	0.552345	0.0803076	0.583329	-0.175359	-0.0255704	0.861551	-0.0412514	-0.00601703	0.96727	1.88481	0.265092	0.065647	0.882567	0.130441	0.382161	-1.23334	-0.177059	0.223581	-0.028854
Chloroflexi;Chloroflexia;Thermomicrobiales;JG30-KF-CM45	1.04434	0.150595	0.30167	0.0747551	0.0109035	0.940727	-0.242969	-0.0354185	0.809086	0.48272	0.0702381	0.631535	-1.70976	-0.241983	0.0939048	-0.963521	-0.139176	0.340218	0.766326	0.117428	0.447768	-0.46346	-0.0674486	0.645174	0.181657	0.0264881	0.856633	0.796932	0.120643	0.429869	-0.27977	-0.0407748	0.780881	-1.47121	-0.209821	0.147898	1.49209	0.212665	0.142358	0.0714279	0.0104183	0.94336	0.926856	0.136867	0.358946	-1.54788	-0.220238	0.128358	-0.199729
Firmicutes;Clostridia;Lachnospirales;Lachnospiraceae	1.16368	0.167347	0.250426	0.623624	0.0905908	0.53589	-1.95394	-0.274096	0.0566742	0.905323	0.130918	0.369912	-0.420555	-0.0612292	0.675997	-0.389672	-0.056748	0.698539	1.4774	0.222265	0.147029	-1.58254	-0.224922	0.120233	-1.35487	-0.193878	0.181937	0.265894	0.0405152	0.791592	-1.021	-0.147303	0.312483	-0.941257	-0.13602	0.351386	0.745608	0.108121	0.459617	0.130861	0.0190846	0.896444	0.697206	0.103377	0.48926	0.324959	0.0473469	0.746654	-0.0663404
Firmicutes;Bacilli;Lactobacillales;Lactobacillaceae	-1.44602	-0.206382	0.154808	0.804521	0.116552	0.425147	-1.37202	-0.196239	0.17657	-0.246226	-0.0358926	0.80658	-0.307918	-0.0448692	0.759505	-0.319439	-0.0465445	0.750809	0.438041	0.0674373	0.663602	0.747062	0.108329	0.458747	0.0315682	0.00460464	0.97495	-0.757572	-0.114765	0.452839	-1.44454	-0.20618	0.155222	0.713708	0.103545	0.478937	-0.0327849	-0.00478211	0.973985	0.21707	0.031647	0.829094	-0.730515	-0.108259	0.468862	0.95537	0.138021	0.344279	0.569673
Proteobacteria;Gammaproteobacteria;Pseudomonadales;Litoricolaceae	0.472444	0.06875	0.638796	-0.368139	-0.0536213	0.714423	1.22288	0.175604	0.22747	0.826164	0.119643	0.412885	1.51727	0.216088	0.135896	2.51824	0.344798	0.0152582	-0.763686	-0.11703	0.449323	-0.88514	-0.128048	0.380587	1.4494	0.206845	0.153865	0.926013	0.139828	0.359608	1.28289	0.183936	0.205821	-0.624894	-0.0907738	0.535063	0.589844	0.0857208	0.558121	1.46054	0.208365	0.150796	0.745274	0.11042	0.459981	0.00204037	0.000297619	0.998381	-0.37101
Bacteroidota;Bacteroidia;Bacteroidales;Marinifilaceae	-1.66435	-0.235918	0.102696	0.0888305	0.0129562	0.929594	0.301816	0.0439818	0.764124	-1.43964	-0.20551	0.156598	0.429703	0.0625558	0.669376	0.752327	0.109083	0.455606	1.32877	0.200855	0.1911	-0.375736	-0.0547246	0.708804	-2.05589	-0.287245	0.0453708	-0.731995	-0.110939	0.468143	-0.19705	-0.0287308	0.844638	-0.256216	-0.0373469	0.798902	0.119652	0.0174503	0.905269	-0.89685	-0.129714	0.37437	-1.13929	-0.167438	0.260611	1.90755	0.268061	0.0625706	-1.65162
Proteobacteria;Gammaproteobacteria;Pseudomonadales;Marinomonadaceae	-0.784509	-0.11369	0.436678	-0.368139	-0.0536213	0.714423	-2.09757	-0.292574	0.0413475	-1.40808	-0.20119	0.165686	-1.44516	-0.206266	0.155047	0.129294	0.0188561	0.897677	-0.763686	-0.11703	0.449323	-1.66048	-0.2354	0.103475	-0.259313	-0.0377976	0.796526	-1.31003	-0.195907	0.19714	-0.677463	-0.0983392	0.501434	0.0306059	0.00446429	0.975713	0.0867294	0.0126498	0.931255	-0.790875	-0.114601	0.43299	-1.03215	-0.152075	0.307516	-0.285901	-0.0416667	0.776211	-1.67837
Proteobacteria;Alphaproteobacteria;Micavibrionales;Micavibrionaceae	0.397091	0.0578247	0.693098	0.186347	0.0271715	0.852974	1.91477	0.269003	0.0616193	0.895505	0.129522	0.375081	0.939229	0.135733	0.352415	1.12979	0.162603	0.264299	-0.94975	-0.145001	0.347673	-0.582325	-0.0846361	0.563131	0.403013	0.0586841	0.688766	1.54559	0.229414	0.129531	0.425178	0.0618997	0.672647	-0.604977	-0.0879034	0.548104	0.118281	0.0172505	0.906349	1.38839	0.198488	0.171564	0.878748	0.129886	0.384206	-0.196189	-0.0286054	0.845308	0.430687
Actinobacteriota;Actinobacteria;Micrococcales;Micrococcaceae	-0.511116	-0.0743476	0.611663	-0.879527	-0.127249	0.383591	-2.00206	-0.280322	0.0510679	-1.76452	-0.249258	0.0841426	0.117876	0.0171915	0.906668	0.6068	0.0881662	0.546904	-1.11392	-0.169397	0.271648	-1.70813	-0.241765	0.0942095	0.566128	0.0822981	0.574	-0.720058	-0.109152	0.475385	0.828108	0.11992	0.411795	0.494781	0.0719839	0.62306	0.297875	0.0434086	0.767111	-0.160639	-0.0234252	0.873066	-0.908898	-0.134264	0.368246	-0.0441947	-0.00644632	0.964936	-2.05819
Firmicutes;Clostridia;Monoglobales;Monoglobaceae	0.0555009	0.00809537	0.955975	0.128886	0.0187966	0.897998	-1.11611	-0.160686	0.270049	-0.558237	-0.0811587	0.579332	0.975232	0.140834	0.334438	-0.9515	-0.137473	0.346218	2.12736	0.311885	0.0393052	-0.230334	-0.0335788	0.818832	-2.22664	-0.308905	0.0308007	0.190914	0.0291017	0.849492	-1.97168	-0.276396	0.0545482	2.3659	0.326223	0.0221616	-2.02225	-0.282924	0.048862	-0.104704	-0.0152708	0.917056	0.0116913	0.00174284	0.990724	1.7152	0.242707	0.0928948	0.352403
Proteobacteria;Gammaproteobacteria;Pseudomonadales;Moraxellaceae	0.210257	0.0306548	0.834376	1.52527	0.217174	0.133893	-0.242969	-0.0354185	0.809086	-0.240913	-0.035119	0.810671	0.482757	0.0702435	0.631509	-0.734667	-0.106552	0.466192	-0.53195	-0.0818066	0.597563	-0.222643	-0.0324587	0.824778	-0.128566	-0.01875	0.89825	0.191206	0.0291463	0.849264	-0.963082	-0.139114	0.340436	0.726335	0.105357	0.471236	-0.932878	-0.134832	0.355651	0.786712	0.114006	0.4354	0.377608	0.0562015	0.707497	-0.76995	-0.111607	0.445182	1.17788
Bacteroidota;Bacteroidia;Bacteroidales;Muribaculaceae	0.621841	0.0903339	0.537052	1.37495	0.196641	0.175667	0.624228	0.090678	0.535496	1.73145	0.244869	0.0899319	-1.17673	-0.16917	0.245228	-1.63283	-0.231692	0.109187	-1.13728	-0.172845	0.261867	1.09952	0.158357	0.277143	1.09002	0.157024	0.28126	0.272362	0.0414991	0.786647	-0.00292987	-0.000427365	0.997675	-1.16469	-0.167488	0.25002	1.19903	0.172281	0.236527	-0.428046	-0.0623156	0.670572	0.0816711	0.0121739	0.93527	-0.381008	-0.05549	0.704914	0.0447743
Actinobacteriota;Actinobacteria;Corynebacteriales;Nocardiaceae	1.04434	0.150595	0.30167	0.0747551	0.0109035	0.940727	-0.242969	-0.0354185	0.809086	0.48272	0.0702381	0.631535	-1.70976	-0.241983	0.0939048	-0.963521	-0.139176	0.340218	0.766326	0.117428	0.447768	-0.46346	-0.0674486	0.645174	0.181657	0.0264881	0.856633	0.796932	0.120643	0.429869	-0.27977	-0.0407748	0.780881	-1.47121	-0.209821	0.147898	1.49209	0.212665	0.142358	0.0714279	0.0104183	0.94336	0.926856	0.136867	0.358946	-1.54788	-0.220238	0.128358	-0.199729
Cyanobacteria;Cyanobacteriia;Cyanobacteriales;Nostocaceae	0.665508	0.0966201	0.508979	0.671434	0.0974724	0.505231	1.17948	0.169554	0.244142	0.443644	0.0645771	0.659336	1.23503	0.177294	0.222958	0.0262396	0.00382741	0.979177	0.337901	0.0520685	0.737121	-0.443894	-0.0646133	0.659156	-2.00177	-0.280284	0.0511005	1.40147	0.209002	0.168251	0.0309479	0.00451416	0.975442	1.53075	0.217917	0.132534	-1.00818	-0.145494	0.318529	1.08888	0.156863	0.28176	0.86467	0.12784	0.391806	-0.17007	-0.0247996	0.865685	0.879894
Bacteroidota;Bacteroidia;Flavobacteriales;NS9 marine group	-0.226986	-0.0330911	0.821419	1.50472	0.214383	0.139088	-1.26048	-0.180829	0.213719	-0.496265	-0.0721988	0.62202	-1.70887	-0.241863	0.0940725	-0.849398	-0.122957	0.399966	-0.763686	-0.11703	0.449323	0.863127	0.124914	0.392451	0.0618738	0.00902485	0.950926	-0.0997624	-0.0152119	0.920997	-0.889631	-0.128687	0.378195	-0.534892	-0.0777856	0.595246	-0.160627	-0.0234234	0.873076	-0.942898	-0.136253	0.350555	-0.13625	-0.0203068	0.892231	-0.672004	-0.0975544	0.504871	0.594625
Firmicutes;Clostridia;Oscillospirales;Oscillospiraceae	-0.810801	-0.117449	0.421567	0.648161	0.0941243	0.520035	0.616368	0.0895454	0.540625	-0.921843	-0.133265	0.361318	-1.08478	-0.156287	0.283551	-0.820485	-0.118832	0.416082	0.870137	0.133071	0.389172	2.62731	0.357854	0.0115854	-1.92713	-0.270612	0.0600207	-2.16501	-0.313515	0.0359816	-1.04833	-0.151158	0.299847	-0.854422	-0.123673	0.397205	-0.357637	-0.0520958	0.722216	-1.83034	-0.257948	0.0735442	-0.942322	-0.139107	0.351059	0.912504	0.131939	0.366161	-0.389757
Proteobacteria;Gammaproteobacteria;Burkholderiales;Oxalobacteraceae	-2.09478	-0.292218	0.0416071	0.0323939	0.00472508	0.974295	-1.44521	-0.206272	0.155035	-2.50202	-0.342839	0.0158869	-1.10861	-0.159634	0.273239	-1.50344	-0.214209	0.139417	-0.749932	-0.11495	0.457476	-0.68713	-0.0997286	0.495377	0.0510014	0.00743912	0.959541	-2.7013	-0.380892	0.00984248	-2.01251	-0.281669	0.0499162	-1.24692	-0.178946	0.218606	-0.417771	-0.0608253	0.678017	-0.908685	-0.131396	0.368153	-2.11808	-0.301092	0.039725	0.279936	0.0407989	0.780755	-1.62378
Proteobacteria;Alphaproteobacteria;Caulobacterales;Parvularculaceae	0.324783	0.0473214	0.746786	1.43209	0.204478	0.158736	1.64071	0.23275	0.107533	0.676594	0.0982143	0.50198	1.51727	0.216088	0.135896	2.05657	0.287331	0.045303	-0.763686	-0.11703	0.449323	-1.93	-0.270985	0.0596547	0.144899	0.021131	0.88541	0.438873	0.0667781	0.662951	1.07672	0.155154	0.287101	0.0632543	0.00922619	0.949832	0.639408	0.0928642	0.525662	1.17604	0.169073	0.245501	0.333067	0.0495896	0.740631	0.394443	0.0574405	0.695038	-1.69782
Proteobacteria;Gammaproteobacteria;Enterobacterales;Pasteurellaceae	0.922859	0.13341	0.360794	1.97749	0.277148	0.0538672	0.165488	0.0241319	0.86927	2.18027	0.303068	0.0342789	0.0561217	0.00818591	0.955483	2.52063	0.345086	0.0151674	-0.38674	-0.0595694	0.700901	-0.866546	-0.125401	0.390593	0.404442	0.0588915	0.687722	0.732208	0.110971	0.468014	2.64833	0.360346	0.0109783	-2.00204	-0.280319	0.05107	0.793118	0.114922	0.431695	1.12039	0.161285	0.268242	0.656548	0.097407	0.514815	-0.28885	-0.0420958	0.773966	-1.22464
Firmicutes;Clostridia;Peptococcales;Peptococcaceae	0.111744	0.0162974	0.911502	0.983082	0.141945	0.330601	-1.26637	-0.181646	0.211621	-0.123282	-0.0179797	0.902409	-1.47862	-0.210831	0.145914	-0.639235	-0.0928393	0.525774	0.55903	0.085941	0.57911	-0.0360624	-0.00526017	0.971385	0.244518	0.0356439	0.807894	-0.839017	-0.126914	0.4061	1.04976	0.15136	0.299194	-1.7998	-0.253924	0.0783125	-0.0728139	-0.0106204	0.942263	-0.146746	-0.0214002	0.88396	-0.890601	-0.131608	0.37788	-0.891917	-0.129012	0.376981	-1.05315
Firmicutes;Clostridia;Peptostreptococcales-Tissierellales;Peptostreptococcaceae	0.928101	0.134154	0.358097	0.662504	0.0961881	0.510884	2.55545	0.349274	0.0139007	1.55825	0.221641	0.125884	0.0233226	0.00340194	0.981492	-0.448021	-0.0652115	0.656196	0.611304	0.0939094	0.544293	0.372065	0.0541915	0.711517	0.223852	0.0326348	0.823842	1.24831	0.187007	0.218673	-0.241317	-0.0351779	0.810359	-2.03341	-0.284359	0.0476793	1.01001	0.145752	0.317662	0.220237	0.0321082	0.826641	0.233391	0.0347709	0.816516	-0.465296	-0.0677146	0.643868	0.0955017
Cyanobacteria;Cyanobacteriia;Cyanobacteriales;Phormidiaceae	0.179337	0.02615	0.858444	0.360382	0.0524946	0.720176	-0.561614	-0.0816463	0.577048	-0.0420843	-0.0061385	0.96661	-1.64879	-0.233834	0.10586	-0.193911	-0.0282735	0.847081	0.337901	0.0520685	0.737121	0.572538	0.0832235	0.569687	-0.245926	-0.0358489	0.806811	0.221887	0.0338181	0.825452	-0.080978	-0.011811	0.935803	-0.570938	-0.0829926	0.570762	0.295301	0.0430342	0.769064	-0.871053	-0.126043	0.388153	0.0997717	0.0148714	0.920969	-0.776749	-0.11258	0.441199	0.433451
Planctomycetota;Phycisphaerae;Phycisphaerales;Phycisphaeraceae	0.730472	0.105951	0.468727	1.59371	0.226429	0.117704	0.484347	0.0704736	0.630389	0.811095	0.117491	0.421399	-0.410659	-0.0597936	0.683189	-0.212557	-0.0309897	0.832592	-0.94975	-0.145001	0.347673	-1.23962	-0.177932	0.221269	0.905003	0.130873	0.37008	0.836833	0.126589	0.407313	-0.240521	-0.0350621	0.810972	-1.1979	-0.172124	0.236963	0.931008	0.134566	0.356607	0.809502	0.117263	0.422306	0.790708	0.117061	0.433262	-0.989863	-0.142904	0.32731	-0.453262
Planctomycetota;Planctomycetes;Pirellulales;Pirellulaceae	0.938206	0.135588	0.352935	-0.0207006	-0.00301947	0.983572	1.62292	0.23036	0.111296	1.25345	0.179852	0.216243	0.784428	0.113679	0.436725	1.21725	0.17482	0.229586	-0.100438	-0.015496	0.920475	0.0250574	0.00365497	0.980115	-0.0147313	-0.00214877	0.988309	1.94195	0.283955	0.0587124	0.430462	0.0626659	0.668827	-0.539352	-0.0784303	0.59219	0.376241	0.0547979	0.708431	1.11046	0.159893	0.27245	1.37074	0.200201	0.177254	-0.0397751	-0.00580169	0.968441	0.959433
Bacteroidota;Bacteroidia;Bacteroidales;Prevotellaceae	-0.317528	-0.0462666	0.75225	-0.121831	-0.0177681	0.903552	1.0625	0.153154	0.293436	0.491264	0.071475	0.625526	-1.22931	-0.176498	0.225076	-0.292048	-0.0425609	0.771536	-1.73491	-0.258597	0.0900906	0.389338	0.0566994	0.698785	0.347843	0.0506729	0.729511	-0.414586	-0.0630978	0.680506	-0.664267	-0.0964417	0.509765	-0.831151	-0.120355	0.410091	0.263836	0.038456	0.79306	-0.813693	-0.117862	0.419924	-0.0023352	-0.000348111	0.998147	0.22739	0.03315	0.821107	0.531989
Actinobacteriota;Actinobacteria;Propionibacteriales;Propionibacteriaceae	1.0055	0.145114	0.319807	0.843942	0.122179	0.402977	0.297826	0.0434014	0.767149	0.219789	0.032043	0.826988	-0.47588	-0.0692476	0.636364	-1.38961	-0.198655	0.171196	0.1068	0.0164774	0.915456	0.21949	0.0319996	0.827219	0.571789	0.0831154	0.57019	-0.921029	-0.13909	0.362174	0.539215	0.0784104	0.592284	-0.90414	-0.13075	0.370533	0.546753	0.0794997	0.587135	0.940601	0.135927	0.351719	-0.204124	-0.030415	0.839177	-1.13815	-0.163775	0.260824	-1.00141
Proteobacteria;Gammaproteobacteria;Pseudomonadales;Pseudomonadaceae	0.850416	0.123102	0.399405	0.363636	0.0529673	0.717761	-0.2434	-0.0354811	0.808755	0.98415	0.142096	0.330081	-0.248329	-0.0361988	0.804961	-1.58766	-0.225614	0.119068	-0.0451614	-0.00696839	0.964193	1.23455	0.177227	0.223134	-1.54512	-0.219864	0.129024	1.63986	0.242605	0.108332	-1.9013	-0.267245	0.063404	-0.74387	-0.107871	0.460658	1.2649	0.181442	0.212143	-0.450654	-0.065593	0.654311	1.23784	0.181462	0.222196	0.559573	0.0813516	0.578428	1.94776
Verrucomicrobiota;Verrucomicrobiae;Opitutales;Puniceicoccaceae	-1.4094	-0.201371	0.1653	1.44391	0.206094	0.155399	-1.39689	-0.199656	0.169006	-2.47075	-0.339049	0.0171657	-0.917941	-0.132711	0.363336	0.106478	0.0155296	0.915656	1.5624	0.234369	0.125697	0.618265	0.0898187	0.539385	0.16641	0.0242663	0.868548	-2.81682	-0.394687	0.00729589	0.676753	0.098237	0.50188	-0.413356	-0.0601849	0.681226	-0.430549	-0.0626786	0.668764	-2.86219	-0.385265	0.00626386	-2.12969	-0.302593	0.038701	1.70892	0.241871	0.0940614	-1.46652
Proteobacteria;Alphaproteobacteria;Rhodobacterales;Rhodobacteraceae	1.75118	0.247489	0.0864391	0.736063	0.106752	0.46535	0.475505	0.0691934	0.636629	1.46479	0.208946	0.149635	0.235092	0.0342715	0.815159	0.128895	0.0187979	0.897991	0.631554	0.0969914	0.531101	-0.340347	-0.0495837	0.735112	0.114255	0.0166635	0.909522	2.27155	0.327325	0.0281759	-0.445253	-0.0648103	0.658181	-1.01937	-0.147074	0.313245	0.343173	0.0499944	0.732998	1.1479	0.165139	0.256821	2.19769	0.311331	0.0331586	-0.64959	-0.09433	0.519119	1.41999
Bacteroidota;Bacteroidia;Bacteroidales;Rikenellaceae	-0.081854	-0.0119388	0.93511	0.0695173	0.0101396	0.944873	0.858046	0.12419	0.395221	-0.536799	-0.0780612	0.593939	1.01994	0.147154	0.312978	0.0316586	0.00461783	0.974878	1.3162	0.19903	0.195246	0.985043	0.142223	0.329647	-1.568	-0.222959	0.12359	-0.487768	-0.074179	0.628192	-0.262347	-0.0382392	0.794201	-0.433892	-0.0631633	0.666352	-0.0864087	-0.012603	0.931509	-0.121061	-0.0176558	0.904159	0.357325	0.0531915	0.722519	0.74377	0.107857	0.460718	-0.615908
Firmicutes;Clostridia;Oscillospirales;Ruminococcaceae	1.02275	0.147551	0.31166	0.0228203	0.00332866	0.98189	0.829067	0.120057	0.411257	0.355853	0.0518367	0.723543	-0.524134	-0.0762303	0.602649	0.816892	0.118319	0.418112	1.9734	0.291297	0.0550537	-1.99564	-0.279494	0.0517867	-0.898863	-0.13	0.373308	0.0241918	0.00368919	0.980812	0.603448	0.0876829	0.549112	-2.22074	-0.308163	0.0312257	0.841963	0.121897	0.404073	0.683444	0.0991989	0.497682	0.0884368	0.0131822	0.929922	-0.353746	-0.0515306	0.725111	-1.58995
Bacteroidota;Bacteroidia;Chitinophagales;Saprospiraceae	1.55443	0.221124	0.12679	-0.301334	-0.0439117	0.764489	0.481894	0.0701185	0.632117	1.27234	0.182474	0.209512	-0.1785	-0.026028	0.859098	1.13469	0.16329	0.262258	0.655901	0.100693	0.515465	-0.39501	-0.0575227	0.694623	0.763669	0.110708	0.448881	1.60739	0.238076	0.115288	0.722954	0.104872	0.473291	-1.36373	-0.195098	0.179148	1.63201	0.231582	0.109361	0.866816	0.125439	0.390446	1.64435	0.238077	0.107073	-0.879299	-0.127217	0.383713	0.118159
Proteobacteria;Alphaproteobacteria;Puniceispirillales;SAR116 clade	-0.190484	-0.0277742	0.84975	1.19982	0.172391	0.236224	0.635398	0.0922868	0.528251	0.0601966	0.00878023	0.952254	-0.676514	-0.0982028	0.50203	0.711692	0.103256	0.480173	-1.26536	-0.191631	0.212717	-0.265078	-0.0386368	0.792108	0.791432	0.114681	0.432668	0.567987	0.0862942	0.572998	0.239606	0.0349287	0.811678	-0.985417	-0.142276	0.329465	0.117958	0.0172034	0.906604	0.307469	0.044804	0.759845	0.159228	0.0237297	0.874201	-0.811492	-0.117548	0.421174	0.290615
Proteobacteria;Gammaproteobacteria;Pseudomonadales;SAR86 clade	0.22115	0.0322412	0.825934	1.65792	0.235057	0.103994	-0.840154	-0.121639	0.405076	0.22115	0.0322412	0.825934	-0.589418	-0.0856594	0.558404	1.22914	0.176475	0.225137	-0.151616	-0.0233884	0.880216	-1.27132	-0.182333	0.209869	2.0265	0.28347	0.0484091	-0.640324	-0.0971863	0.525359	0.312189	0.0454902	0.756278	-1.56233	-0.222192	0.12492	0.618382	0.0898356	0.539309	-0.244529	-0.0356456	0.807885	0.116682	0.0173913	0.907631	-0.262504	-0.0382622	0.79408	-0.818515
Firmicutes;Negativicutes;Veillonellales-Selenomonadales;Selenomonadaceae	0.462529	0.0673137	0.645837	-1.74045	-0.246065	0.0883242	-0.100866	-0.0147113	0.920086	0.829925	0.12018	0.410777	0.295644	0.0430841	0.768804	0.84673	0.122577	0.401436	0.938409	0.143305	0.3534	0.161541	0.0235566	0.87236	0.562412	0.0817615	0.576508	-0.0383764	-0.00585224	0.969565	-0.517832	-0.075319	0.607005	-1.68283	-0.238389	0.0990408	1.13644	0.163536	0.261533	0.62534	0.0908381	0.534772	0.832294	0.123127	0.409638	0.416775	0.0606808	0.67874	1.25186
Proteobacteria;Alphaproteobacteria;Sphingomonadales;Sphingomonadaceae	0.766067	0.111051	0.447467	-0.57776	-0.0839772	0.566184	-0.707931	-0.102716	0.482485	0.0679871	0.00991646	0.946084	0.665899	0.0966764	0.508731	1.13872	0.163854	0.260592	-0.443101	-0.0682127	0.659967	0.777061	0.112625	0.441016	1.21913	0.175081	0.228879	-0.0168968	-0.00257673	0.986597	1.73375	0.245175	0.0895178	0.205394	0.0299464	0.838151	0.675034	0.09799	0.502962	0.308537	0.0449593	0.759037	0.442314	0.0657934	0.660381	-0.819804	-0.118735	0.416466	0.142291
Spirochaetota;Spirochaetia;Spirochaetales;Spirochaetaceae	1.04434	0.150595	0.30167	0.0747551	0.0109035	0.940727	-0.242969	-0.0354185	0.809086	0.48272	0.0702381	0.631535	-1.70976	-0.241983	0.0939048	-0.963521	-0.139176	0.340218	0.766326	0.117428	0.447768	-0.46346	-0.0674486	0.645174	0.181657	0.0264881	0.856633	0.796932	0.120643	0.429869	-0.27977	-0.0407748	0.780881	-1.47121	-0.209821	0.147898	1.49209	0.212665	0.142358	0.0714279	0.0104183	0.94336	0.926856	0.136867	0.358946	-1.54788	-0.220238	0.128358	-0.199729
Proteobacteria;Alphaproteobacteria;Rhizobiales;Stappiaceae	-0.19187	-0.0279762	0.84867	-0.368139	-0.0536213	0.714423	-0.686983	-0.0997075	0.495469	-0.302269	-0.0440476	0.763781	-0.509493	-0.0741128	0.612791	0.674215	0.0978723	0.503477	-0.763686	-0.11703	0.449323	-0.291179	-0.0424345	0.772196	1.12693	0.162202	0.265494	0.472989	0.0719433	0.638613	1.64001	0.232656	0.107679	-0.214344	-0.03125	0.831206	-0.305362	-0.0444975	0.761439	0.563078	0.0818578	0.576058	0.102027	0.0152075	0.919189	-1.0824	-0.155952	0.284597	0.0554576
Firmicutes;Bacilli;Lactobacillales;Streptococcaceae	1.47253	0.210002	0.147542	2.53634	0.346978	0.0145835	-0.333814	-0.0486342	0.740005	2.08329	0.290751	0.0426894	-0.0505584	-0.00737451	0.959892	0.343057	0.0499775	0.733085	0.789872	0.120985	0.434039	-0.663135	-0.0962788	0.510484	-0.219057	-0.0319364	0.827554	1.47967	0.220113	0.146251	0.534911	0.0777883	0.595234	-2.14654	-0.2988	0.0370226	2.07433	0.289605	0.0435513	0.698273	0.101329	0.488447	1.53482	0.223034	0.13183	-0.320044	-0.0466324	0.750354	0.0595528
Proteobacteria;Gammaproteobacteria;Enterobacterales;Succinivibrionaceae	1.47837	0.210796	0.145981	-0.196497	-0.0286502	0.845069	0.57437	0.0834879	0.568457	1.48377	0.211533	0.144545	-1.224	-0.175759	0.227054	-0.415513	-0.0604978	0.679657	0.226524	0.034932	0.821893	0.0682169	0.00994996	0.945902	-0.618605	-0.0898677	0.539163	1.7503	0.257889	0.0872001	-0.541782	-0.0787815	0.590528	-1.12764	-0.162302	0.265197	0.701013	0.101723	0.486751	1.06966	0.154161	0.290233	1.88419	0.270415	0.0660087	-1.09176	-0.157269	0.280502	2.21866
Proteobacteria;Gammaproteobacteria;Burkholderiales;Sutterellaceae	-1.84207	-0.25949	0.0717789	-1.10488	-0.15911	0.274836	-0.252374	-0.0367876	0.801853	-2.31804	-0.320306	0.0248492	0.106354	0.0155114	0.915755	2.37508	0.327353	0.0216773	-1.24437	-0.188565	0.220265	-4.36569	-0.537138	6.91e-05	0.931907	0.134694	0.356147	-1.74712	-0.257452	0.0877555	1.0918	0.157274	0.280484	0.792952	0.114898	0.43179	-0.865948	-0.125316	0.390918	0.363285	0.0529163	0.718021	-2.24449	-0.317299	0.029764	-0.525505	-0.0764286	0.601703	-3.11564
Synergistota;Synergistia;Synergistales;Synergistaceae	-0.107054	-0.0156136	0.915201	0.764716	0.110858	0.448263	-0.666467	-0.096758	0.508371	-0.561649	-0.0816514	0.577024	-0.764588	-0.110839	0.448339	0.58625	0.0852024	0.560512	0.952324	0.145386	0.346381	1.32881	0.190285	0.190326	-1.24302	-0.178404	0.220026	-1.42505	-0.212361	0.161361	0.932587	0.13479	0.3558	-2.13873	-0.29781	0.0376845	0.647358	0.0940087	0.52055	-0.981319	-0.141696	0.33146	-0.638454	-0.094747	0.526414	0.147435	0.0215007	0.883419	-0.480733
Bacteroidota;Bacteroidia;Bacteroidales;Tannerellaceae	-0.36077	-0.052551	0.719888	-0.222702	-0.0324673	0.824733	-0.247817	-0.0361243	0.805355	-0.108445	-0.0158163	0.914104	0.724968	0.105161	0.472066	2.09669	0.292462	0.041429	1.47069	0.221305	0.148829	-0.236023	-0.0344071	0.814441	-1.24422	-0.178571	0.219587	-0.440326	-0.0669983	0.661906	0.920442	0.133066	0.362042	-1.75472	-0.247959	0.0858244	1.08152	0.155828	0.284986	0.234524	0.0341889	0.815597	-0.190898	-0.0284459	0.849464	1.67656	0.237551	0.100269	-0.510053
Firmicutes;Clostridia;Oscillospirales;UCG-010	0.0374262	0.00545909	0.970304	1.78798	0.252362	0.0802268	0.839156	0.121497	0.40563	-0.0247152	-0.00360506	0.980387	-1.03743	-0.149621	0.304843	-2.06313	-0.288173	0.0446483	0.771019	0.118138	0.445012	2.95431	0.395749	0.00488316	-0.261463	-0.0381106	0.794878	-1.52649	-0.226725	0.134211	0.000711353	0.000103762	0.999435	-0.00776759	-0.00113302	0.993835	-0.550482	-0.0800385	0.584596	-1.33918	-0.191716	0.186954	-0.34305	-0.0510722	0.733158	0.653305	0.0948646	0.516743	0.720059
Bacteroidota;Bacteroidia;Bacteroidales;Uncl	-0.887483	-0.128382	0.379338	-0.703121	-0.102026	0.485449	0.468502	0.068179	0.641591	-0.536073	-0.0779563	0.594436	-0.057126	-0.0083324	0.954687	-1.17473	-0.16889	0.246022	-0.262157	-0.0404186	0.794482	-0.471245	-0.0685763	0.639646	-0.724212	-0.105053	0.472526	-0.0166205	-0.00253459	0.986816	-0.144135	-0.0210195	0.88601	0.963013	0.139104	0.34047	-1.35128	-0.193384	0.183074	-0.58332	-0.0847796	0.562467	-0.724919	-0.107439	0.472255	0.159979	0.0233289	0.873584	0.264713
Proteobacteria;Gammaproteobacteria;Burkholderiales;Uncl	-1.78075	-0.251407	0.0814168	0.163432	0.0238323	0.870879	-1.30546	-0.18706	0.198089	-1.49572	-0.213158	0.141413	-2.80096	-0.378213	0.00737363	-0.506556	-0.0736879	0.614835	-0.94975	-0.145001	0.347673	0.176933	0.0257998	0.860321	1.15784	0.16653	0.252779	-1.40681	-0.209764	0.16667	0.852389	0.123384	0.398321	1.58294	0.224977	0.120141	-1.74036	-0.246054	0.0883396	-1.82992	-0.257892	0.0736081	-1.44082	-0.209996	0.156557	-1.07969	-0.155571	0.285791	-0.554918
Firmicutes;Clostridia;Clostridia UCG-014;Uncl	0.658696	0.0956403	0.513305	0.370908	0.0540235	0.712372	-1.33684	-0.191393	0.187711	-0.189318	-0.0276043	0.850659	-0.523569	-0.0761487	0.603038	-1.06099	-0.152941	0.294114	0.764688	0.117181	0.448733	2.18662	0.30387	0.0337829	0.660836	0.0959482	0.511944	-0.678976	-0.102992	0.500792	0.826625	0.119709	0.412626	0.74445	0.107955	0.460311	0.943141	0.136288	0.350432	-0.228805	-0.0333561	0.820013	0.178838	0.0266501	0.858868	-0.438481	-0.0638286	0.663047	0.83448
Firmicutes;Clostridia;Clostridia vadinBB60 group;Uncl	-1.27848	-0.183324	0.207359	0.23583	0.034379	0.814589	-0.34645	-0.0504706	0.730551	-1.75182	-0.247575	0.086327	-1.25327	-0.179828	0.216306	-1.57942	-0.224501	0.120948	0.879183	0.13443	0.384304	0.759549	0.110118	0.451317	0.0913357	0.0133215	0.927614	-2.69371	-0.379976	0.0100358	-0.11431	-0.0166715	0.909479	0.471448	0.0686057	0.639502	-1.26306	-0.181186	0.212799	-2.36548	-0.32617	0.0221843	-1.7815	-0.256674	0.08158	0.0885249	0.0129116	0.929836	-1.30675
Actinobacteriota;Coriobacteriia;Coriobacteriales;Uncl	-1.48432	-0.211607	0.144401	2.18374	0.303506	0.0340074	-0.790793	-0.114589	0.433037	0.394443	0.0574405	0.695038	0.882612	0.127688	0.381938	-0.530981	-0.0772203	0.597932	-0.763686	-0.11703	0.449323	0.577749	0.0839757	0.566191	-0.0326463	-0.00476191	0.974095	-0.458364	-0.0697297	0.648999	-0.466631	-0.067908	0.64292	-0.261358	-0.0380952	0.794959	-0.384222	-0.0559567	0.702547	-0.646694	-0.0939132	0.520975	-1.16136	-0.170588	0.251618	1.82423	0.257143	0.074479	0.0266189
Cyanobacteria;Cyanobacteriia;Cyanobacteriales;Uncl	1.20786	0.173512	0.233144	0.0880697	0.0128452	0.930195	0.567143	0.0824447	0.573316	0.74294	0.107738	0.461216	0.955966	0.138106	0.343981	-0.734667	-0.106552	0.466192	0.690795	0.105992	0.493495	0.120468	0.0175694	0.904626	-1.32804	-0.190179	0.19058	1.50679	0.223947	0.139177	-0.963082	-0.139114	0.340436	0.926515	0.133929	0.358912	-0.682859	-0.0991147	0.498048	1.01285	0.146153	0.316316	1.31998	0.193069	0.193517	-0.571237	-0.0830357	0.570561	1.78098
Dadabacteria;Dadabacteriia;Dadabacteriales;Uncl	-0.684877	-0.0994048	0.496785	0.742609	0.107691	0.461414	-0.587765	-0.085421	0.559503	-0.747093	-0.108333	0.458729	-1.98176	-0.2777	0.0533715	-0.562054	-0.0817099	0.57675	-0.763686	-0.11703	0.449323	-0.143959	-0.0209939	0.886148	0.279764	0.0407738	0.780886	-0.541339	-0.0822736	0.591067	-0.18094	-0.0263837	0.857192	-0.707669	-0.102679	0.482645	-0.0601979	-0.00878043	0.952253	-0.891049	-0.128889	0.377442	-0.770137	-0.114056	0.445243	-1.18438	-0.170238	0.242217	-0.353187
Proteobacteria;Gammaproteobacteria;Enterobacterales;Uncl	0.11672	0.0170229	0.907579	0.910498	0.131654	0.367206	0.926036	0.133861	0.359158	1.19331	0.171483	0.238738	0.34936	0.0508934	0.728379	-2.21343	-0.307246	0.0317584	-1.40879	-0.212421	0.166257	0.453931	0.066068	0.651967	-0.518657	-0.0754383	0.606433	1.46529	0.218077	0.150116	-0.147298	-0.0214807	0.883527	-0.879348	-0.127224	0.383687	1.38758	0.198377	0.171809	0.0417746	0.00609334	0.966855	0.782459	0.115857	0.438043	1.00443	0.144963	0.320315	0.771723
Cyanobacteria;Vampirivibrionia;Gastranaerophilales;Uncl	0.287127	0.0418451	0.775277	-0.09379	-0.0136794	0.925675	-0.337104	-0.0491123	0.737539	-0.845059	-0.122339	0.402359	0.967613	0.139756	0.338191	-1.57288	-0.223618	0.122455	0.927093	0.141612	0.359175	0.743655	0.107841	0.460787	-0.404319	-0.0588737	0.687812	-0.755238	-0.114416	0.454223	-0.0288994	-0.00421537	0.977067	-0.181353	-0.0264437	0.856871	0.347911	0.0506829	0.72946	-0.289169	-0.0421421	0.773724	-0.252894	-0.0376724	0.801502	2.19193	0.304539	0.0333732	-0.254286
Firmicutes;Bacilli;Izemoplasmatales;Uncl	0.590155	0.0857658	0.557914	0.813216	0.117794	0.420195	0.236292	0.0344462	0.814233	-0.907525	-0.131231	0.368759	-0.312042	-0.045469	0.756389	-0.756537	-0.109686	0.453103	0.785588	0.120338	0.436519	2.62457	0.357528	0.0116669	-0.889361	-0.128649	0.378339	-0.744692	-0.112839	0.460509	0.285622	0.0416261	0.776423	-0.234011	-0.0341141	0.815993	0.391211	0.0569713	0.697409	-1.40751	-0.201112	0.165855	-0.251845	-0.0375163	0.802308	0.147441	0.0215015	0.883415	0.410048
Firmicutes;Clostridia;Oscillospirales;Uncl	-0.00142403	-0.000207717	0.99887	0.736386	0.106799	0.465155	-0.264368	-0.0385334	0.792652	-1.42464	-0.203458	0.160868	-0.972356	-0.140427	0.335852	-0.236436	-0.0344672	0.814122	2.14069	0.313648	0.038149	1.56238	0.2222	0.124907	-1.87692	-0.26406	0.0667441	-0.883316	-0.133499	0.381978	1.21411	0.174383	0.230771	0.400121	0.0582645	0.69088	-0.795887	-0.115318	0.430099	-2.19353	-0.304741	0.0332504	-0.632861	-0.0939243	0.530027	0.518041	0.0753492	0.60686	-0.3903
Firmicutes;Bacilli;RF39;Uncl	-1.29637	-0.185803	0.201177	0.819421	0.11868	0.416682	-1.04223	-0.150298	0.302635	-1.86688	-0.262745	0.0681633	-0.858823	-0.124301	0.394797	-2.00257	-0.280387	0.0510113	0.167336	0.025812	0.867908	1.84281	0.259588	0.0716681	-0.622788	-0.0904704	0.536434	-1.72502	-0.254408	0.0917048	-0.785943	-0.113896	0.435845	0.504942	0.0734543	0.615959	-1.39271	-0.199082	0.17026	-1.91207	-0.268652	0.061973	-1.54076	-0.223854	0.13038	1.84311	0.259627	0.0716237	-0.219972
Proteobacteria;Alphaproteobacteria;Rhodospirillales;Uncl	-0.34222	-0.0498558	0.733711	0.221755	0.0323294	0.825465	-0.910184	-0.131609	0.36737	0.352462	0.0513441	0.726067	0.0229582	0.00334878	0.981781	-1.26086	-0.180882	0.213582	0.759365	0.116376	0.451875	0.726667	0.105405	0.471034	0.641929	0.0932272	0.524038	-0.594893	-0.0903493	0.555033	-0.846991	-0.122614	0.401292	-0.715882	-0.103857	0.477606	0.37408	0.0544842	0.710027	0.125389	0.0182868	0.90075	0.00847725	0.00126371	0.993274	0.576298	0.0837663	0.567163	0.614682
Proteobacteria;Alphaproteobacteria;Uncl;Uncl	1.43167	0.204421	0.158854	0.576044	0.0837296	0.567334	-0.473846	-0.0689531	0.637803	1.28986	0.184901	0.20341	-1.70241	-0.241002	0.0952854	-0.678186	-0.098443	0.500979	1.11937	0.170203	0.269341	1.12982	0.162608	0.264284	-0.489919	-0.0712803	0.62647	0.638258	0.0968755	0.526691	0.304789	0.0444141	0.761873	-0.735204	-0.106629	0.465868	1.16604	0.167677	0.24948	0.149523	0.021805	0.881781	0.80381	0.118974	0.425732	-1.55443	-0.221124	0.12679	1.02567
Firmicutes;Bacilli;Uncl;Uncl	1.5688	0.223066	0.123404	0.381488	0.0555598	0.70456	1.43388	0.204723	0.158227	1.93191	0.271234	0.0594119	-0.658852	-0.0956627	0.513206	0.201617	0.0293962	0.841086	-1.11392	-0.169397	0.271648	1.51699	0.21605	0.135967	1.30671	0.187232	0.19767	0.590746	0.0897245	0.557783	0.674591	0.0979263	0.50324	-2.55657	-0.349409	0.0138614	2.27348	0.314764	0.0276091	0.774303	0.11223	0.442629	0.600961	0.0892286	0.550881	-0.651377	-0.0945872	0.517975	-0.00869675
Bacteroidota;Bacteroidia;Uncl;Uncl	-0.491004	-0.0714373	0.625709	1.24956	0.179313	0.217648	0.388989	0.0566487	0.699041	-0.395762	-0.0576319	0.694071	-1.2571	-0.18036	0.214928	-0.835568	-0.120985	0.407626	0.320975	0.0494669	0.749821	1.67665	0.237564	0.10025	-0.293216	-0.0427309	0.770648	-1.55609	-0.230889	0.127017	1.25784	0.180463	0.214663	-0.807777	-0.117017	0.423288	-0.0281705	-0.00410906	0.977645	-1.87678	-0.264041	0.0667646	-0.96751	-0.142751	0.338461	0.052582	0.00766965	0.958288	-0.271028
Firmicutes;Clostridia;Uncl;Uncl	-0.589861	-0.0857233	0.558109	1.78403	0.25184	0.0808761	-0.27456	-0.0400166	0.784858	-0.920963	-0.13314	0.361773	-0.90318	-0.130614	0.371036	-2.52113	-0.345146	0.0151486	0.915285	0.139844	0.365267	2.63511	0.358779	0.0113567	-1.05566	-0.15219	0.296521	-1.14111	-0.171441	0.26014	-0.734559	-0.106537	0.466258	1.04831	0.151155	0.299857	-1.21245	-0.174152	0.231399	-2.27942	-0.315506	0.0272256	-0.506905	-0.0753502	0.614696	1.02995	0.148566	0.308305	0.86931
Proteobacteria;Gammaproteobacteria;Uncl;Uncl	0.943295	0.13631	0.350354	0.370196	0.0539201	0.7129	-1.29365	-0.185426	0.202107	0.433423	0.0630952	0.666691	-1.16104	-0.166977	0.25149	-0.166255	-0.0242436	0.86867	0.690795	0.105992	0.493495	0.248207	0.036181	0.805055	0.328878	0.0479167	0.743709	0.580474	0.0881767	0.564625	0.486299	0.0707562	0.629015	-0.460117	-0.0669643	0.647554	0.727428	0.105514	0.470572	-0.222552	-0.0324454	0.824849	0.822226	0.12166	0.415284	-0.830335	-0.120238	0.410548	0.310885
Firmicutes;Uncl;Uncl;Uncl	-1.20872	-0.173632	0.232816	1.74422	0.246565	0.0876583	0.329177	0.0479601	0.743484	-0.892174	-0.129049	0.376845	-1.22968	-0.17655	0.224937	-0.926283	-0.133896	0.359031	0.195515	0.0301549	0.845933	2.42621	0.333623	0.0191483	-2.31285	-0.319663	0.0251574	-1.10993	-0.166889	0.273197	-0.224363	-0.0327091	0.823448	0.25273	0.0368395	0.801579	-0.603813	-0.0877355	0.548871	-1.87119	-0.26331	0.0675507	-1.24267	-0.182148	0.220425	1.03707	0.14957	0.30501	0.644314
Marinimicrobia (SAR406 clade);Uncl;Uncl;Uncl	-0.684877	-0.0994048	0.496785	0.742609	0.107691	0.461414	-0.587765	-0.085421	0.559503	-0.747093	-0.108333	0.458729	-1.98176	-0.2777	0.0533715	-0.562054	-0.0817099	0.57675	-0.763686	-0.11703	0.449323	-0.143959	-0.0209939	0.886148	0.279764	0.0407738	0.780886	-0.541339	-0.0822736	0.591067	-0.18094	-0.0263837	0.857192	-0.707669	-0.102679	0.482645	-0.0601979	-0.00878043	0.952253	-0.891049	-0.128889	0.377442	-0.770137	-0.114056	0.445243	-1.18438	-0.170238	0.242217	-0.353187
Proteobacteria;Uncl;Uncl;Uncl	-1.19291	-0.171429	0.23889	-0.712411	-0.103359	0.479732	-0.985371	-0.142269	0.329487	-0.98532	-0.142262	0.329512	-0.0285677	-0.00416699	0.97733	-0.0636123	-0.00927841	0.949549	-0.763686	-0.11703	0.449323	-1.27928	-0.183436	0.207077	0.289992	0.0422619	0.773098	-0.582922	-0.0885456	0.562991	-0.3891	-0.0566649	0.698959	1.55448	0.221131	0.126779	-0.639408	-0.0928642	0.525662	-1.23157	-0.176813	0.224236	-1.08508	-0.159679	0.283666	1.20359	0.172917	0.234776	-0.314223
Uncl;Uncl;Uncl;Uncl	-1.15934	-0.16674	0.252174	1.60478	0.22792	0.115241	0.600192	0.0872134	0.551261	-1.38502	-0.198025	0.172586	-0.657096	-0.09541	0.514324	-1.18672	-0.170565	0.241301	0.552092	0.0848821	0.583812	1.02777	0.148258	0.309321	-2.79863	-0.377944	0.00741924	-0.60085	-0.0912466	0.551094	-0.78385	-0.113596	0.437061	0.0840701	0.012262	0.933358	-0.271674	-0.0395966	0.787063	-1.08472	-0.156278	0.28358	-1.30996	-0.191658	0.196857	1.18231	0.169949	0.243031	0.0351639
Verrucomicrobiota;Lentisphaeria;Victivallales;Uncl	-1.37557	-0.196726	0.175476	1.44629	0.20642	0.154732	0.0306075	0.00446451	0.975712	-0.0652949	-0.00952381	0.948216	-1.23575	-0.177395	0.222691	-2.11045	-0.294215	0.0401693	-0.53195	-0.0818066	0.597563	0.167455	0.0244185	0.867731	0.633159	0.0919643	0.529699	-1.92646	-0.28187	0.0606733	-1.5024	-0.214068	0.139683	-0.776189	-0.1125	0.441526	0.691144	0.100305	0.492875	-1.19737	-0.17205	0.237166	-1.3859	-0.202326	0.172606	-0.328878	-0.0479167	0.743709	-0.722866
Verrucomicrobiota;Lentisphaeria;Victivallales;vadinBE97	-0.796215	-0.115364	0.42991	0.810851	0.117456	0.421538	-1.10672	-0.159368	0.274049	-1.19889	-0.172262	0.23658	-0.960842	-0.138797	0.341549	-0.669116	-0.097139	0.506695	0.987522	0.150639	0.329042	1.01209	0.146046	0.316677	0.402717	0.0586412	0.688983	-1.9381	-0.283437	0.0591944	0.179879	0.026229	0.858021	0.182549	0.0266181	0.855937	-0.280757	-0.0409183	0.780129	-2.76631	-0.374193	0.00807976	-1.28286	-0.187833	0.20611	1.00431	0.144947	0.320372	-0.28985
Firmicutes;Negativicutes;Veillonellales-Selenomonadales;Veillonellaceae	0.976334	0.14099	0.333898	0.205227	0.029922	0.838281	0.847031	0.12262	0.40127	0.910822	0.1317	0.367037	0.0822521	0.0119968	0.934796	0.795759	0.115299	0.430173	0.933566	0.142581	0.355864	0.518655	0.075438	0.606435	0.738457	0.107095	0.463909	0.756467	0.1146	0.453494	0.23952	0.0349162	0.811744	-0.00629923	-0.000918836	0.995001	-1.25086	-0.179493	0.217178	2.12096	0.295553	0.0392293	0.623592	0.0925605	0.536044	-1.17233	-0.168555	0.246972	0.582092
Proteobacteria;Gammaproteobacteria;Enterobacterales;Vibrionaceae	0.968528	0.139885	0.337739	1.57396	0.223765	0.122204	-1.44851	-0.206723	0.154114	0.959425	0.138596	0.342254	-0.438446	-0.0638235	0.663072	-0.324804	-0.0473245	0.74677	1.50619	0.226376	0.139504	1.58468	0.225211	0.119746	-0.0898684	-0.0131075	0.928774	1.24327	0.186279	0.220504	-0.27104	-0.0395044	0.787547	-0.249123	-0.0363143	0.804351	0.613094	0.0890735	0.54277	-0.628057	-0.0912294	0.533007	1.07612	0.158393	0.287611	0.336276	0.0489921	0.738159	1.47037
Verrucomicrobiota;Lentisphaeria;Victivallales;Victivallaceae	-0.869016	-0.125753	0.389255	0.0969607	0.0141418	0.92317	-0.405838	-0.0590942	0.686703	-0.977135	-0.141104	0.333505	-0.170904	-0.0249211	0.865033	-1.24058	-0.178065	0.220918	0.909976	0.139048	0.368028	1.60598	0.228081	0.114978	-0.230075	-0.0335411	0.819032	-0.582194	-0.0884358	0.563477	-0.239776	-0.0349536	0.811546	0.49433	0.0719188	0.623376	-1.35656	-0.194111	0.181401	-1.49457	-0.213003	0.141711	-0.802873	-0.118837	0.426269	0.537949	0.0782274	0.593151	0.688772
Proteobacteria;Gammaproteobacteria;Xanthomonadales;Xanthomonadaceae	1.04434	0.150595	0.30167	0.0747551	0.0109035	0.940727	-0.242969	-0.0354185	0.809086	0.48272	0.0702381	0.631535	-1.70976	-0.241983	0.0939048	-0.963521	-0.139176	0.340218	0.766326	0.117428	0.447768	-0.46346	-0.0674486	0.645174	0.181657	0.0264881	0.856633	0.796932	0.120643	0.429869	-0.27977	-0.0407748	0.780881	-1.47121	-0.209821	0.147898	1.49209	0.212665	0.142358	0.0714279	0.0104183	0.94336	0.926856	0.136867	0.358946	-1.54788	-0.220238	0.128358	-0.199729
[truncated: 5 more columns]

## Sheet: Genus
	t	Spearman R	P value	t	Spearman R	P value	t	Spearman R	P value	t	Spearman R	P value	t	Spearman R	P value	t	Spearman R	P value	t	Spearman R	P value	t	Spearman R	P value	t	Spearman R	P value	t	Spearman R	P value	t	Spearman R	P value	t	Spearman R	P value	t	Spearman R	P value	t	Spearman R	P value	t	Spearman R	P value	t	Spearman R	P value	t
	Acetate	Acetate	Acetate	age	age	age	BMI	BMI	BMI	Butyrate	Butyrate	Butyrate	ET	ET	ET	Fiber_1	Fiber_1	Fiber_1	Isobutyrate	Isobutyrate	Isobutyrate	Isovalerate	Isovalerate	Isovalerate	physical_activity	physical_activity	physical_activity	Propionate	Propionate	Propionate	Protein_1	Protein_1	Protein_1	SE	SE	SE	SOL	SOL	SOL	ST	ST	ST	Total_SCFAs	Total_SCFAs	Total_SCFAs	TST	TST	TST	Valerate
Firmicutes;Clostridia;Lachnospirales;Lachnospiraceae;[Bacteroides] pectinophilus group	-1.32169	-0.189303	0.192668	0.963262	0.139139	0.340346	0.701431	0.101783	0.486493	-0.523396	-0.0761236	0.603158	-0.519378	-0.0755425	0.605935	-1.26244	-0.1811	0.21302	-1.54706	-0.232192	0.129352	1.61937	0.229883	0.112059	1.41005	0.201459	0.16511	-1.10163	-0.165676	0.276749	0.302529	0.0440855	0.763584	0.731188	0.106053	0.468294	-1.25519	-0.180095	0.215615	-1.78626	-0.252135	0.0805085	-1.88108	-0.27	0.0664411	1.65683	0.23491	0.104217	-0.00133799
Firmicutes;Bacilli;Erysipelotrichales;Erysipelotrichaceae;[Clostridium] innocuum group	0.917727	0.132681	0.363448	-1.17572	-0.169029	0.245628	-1.50441	-0.214341	0.139166	-0.917727	-0.132681	0.363448	0.70343	0.10207	0.485258	0.923015	0.133432	0.360714	1.93667	0.286323	0.0595328	-1.35595	-0.194027	0.181595	1.13476	0.163299	0.262232	0	0	1	-0.352899	-0.0514075	0.725742	0.774569	0.112268	0.442473	0.13998	0.020414	0.889274	-1.35537	-0.193948	0.181777	0.291937	0.0434783	0.771676	1.57968	0.224537	0.120887	-1.65247
Firmicutes;Clostridia;Peptostreptococcales-Tissierellales;Anaerovoracaceae;[Eubacterium] brachy group	-0.895095	-0.129464	0.375297	2.27662	0.315156	0.027406	-1.00327	-0.144799	0.32087	-0.308408	-0.0449405	0.759135	0.468371	0.06816	0.641685	0.605614	0.0879952	0.547684	-0.53195	-0.0818066	0.597563	1.36771	0.195646	0.177908	1.06759	0.153869	0.29116	-0.077423	-0.0118061	0.938646	0.15111	0.0220364	0.880535	0.581547	0.0845238	0.563651	-0.832485	-0.120545	0.409345	-0.581637	-0.0845367	0.563591	-0.619145	-0.0919061	0.538943	1.19291	0.171429	0.23889	0.886047
Firmicutes;Clostridia;Lachnospirales;Lachnospiraceae;[Eubacterium] eligens group	1.00688	0.14531	0.319148	1.14968	0.165389	0.25609	-0.401778	-0.058505	0.689668	2.21286	0.307174	0.0318003	-0.62543	-0.0908511	0.534714	-0.172663	-0.0251775	0.863658	0.50402	0.0775379	0.616881	0.384726	0.0560299	0.702176	-1.99159	-0.27897	0.0522451	1.05018	0.158136	0.2995	-0.347663	-0.0506468	0.729645	-1.56205	-0.222154	0.124986	-0.294528	-0.0429218	0.769651	1.34486	0.192498	0.185126	1.24867	0.182998	0.218242	-1.12597	-0.162068	0.265894	1.7741
Firmicutes;Clostridia;Lachnospirales;Lachnospiraceae;[Eubacterium] fissicatena group	-1.65558	-0.234743	0.104471	0.492882	0.0717092	0.624391	1.42958	0.204135	0.159452	-1.13476	-0.163299	0.262232	0.632455	0.0918629	0.530155	-0.211199	-0.0307919	0.833645	-0.53195	-0.0818066	0.597563	0	0	1	0.491046	0.0714435	0.625679	-0.688864	-0.104476	0.494609	-0.423725	-0.061689	0.673699	0.989739	0.142887	0.32737	-1.06216	-0.153105	0.293592	0.989894	0.142909	0.327295	-1.57274	-0.228261	0.122784	-0.420611	-0.0612372	0.675956	-0.808053
Firmicutes;Clostridia;Lachnospirales;Lachnospiraceae;[Eubacterium] hallii group	0.0432509	0.00630866	0.965685	-0.751136	-0.108913	0.456316	-1.19267	-0.171394	0.238986	-0.783569	-0.113556	0.437224	0.158277	0.023081	0.874916	-0.451875	-0.06577	0.653438	0.566828	0.0871309	0.573848	0.222981	0.0325079	0.824517	-0.0966013	-0.0140893	0.923454	-0.0603994	-0.00921042	0.952117	0.0624516	0.00910912	0.950468	1.35416	0.193781	0.182159	-1.15581	-0.166246	0.253601	-0.470075	-0.0684069	0.640475	-0.0127741	-0.00190425	0.989864	0.145641	0.0212392	0.884827	-0.403806
Firmicutes;Clostridia;Peptostreptococcales-Tissierellales;Anaerovoracaceae;[Eubacterium] nodatum group	1.73205	0.244949	0.0898236	1.73891	0.24586	0.0885981	-0.491072	-0.0714471	0.625661	1.65558	0.234743	0.104471	-0.210025	-0.030621	0.834556	1.14136	0.164224	0.259504	NA	NA	NA	1.73309	0.245087	0.0896377	-1.57968	-0.224537	0.120887	1.5652	0.232169	0.124867	0.997194	0.143941	0.323777	-1.65558	-0.234743	0.104471	0.774629	0.112277	0.442438	0.385503	0.0561427	0.701604	1.73205	0.25	0.0901149	-0.491046	-0.0714435	0.625679	1.65247
Firmicutes;Clostridia;Lachnospirales;Lachnospiraceae;[Eubacterium] ruminantium group	-0.315676	-0.0459973	0.753646	0.0779192	0.0113649	0.938223	-0.219411	-0.0319879	0.82728	-0.656004	-0.095253	0.51502	-1.15443	-0.166054	0.254158	-3.27259	-0.430791	0.00200184	-0.014965	-0.00230914	0.988131	1.27167	0.182381	0.209748	0.172059	0.0250894	0.86413	-0.30553	-0.0465424	0.761437	-1.29861	-0.186112	0.200413	1.64278	0.233028	0.107103	-0.833414	-0.120677	0.408827	-0.815597	-0.118134	0.418845	0.00330199	0.000492231	0.99738	0.714957	0.103725	0.478172	1.56382
Firmicutes;Clostridia;Oscillospirales;Ruminococcaceae;[Eubacterium] siraeum group	-1.11754	-0.160886	0.269443	1.43419	0.204766	0.158138	-0.355736	-0.0518197	0.72363	-0.356787	-0.0519723	0.722849	-1.57345	-0.223695	0.122324	-2.19773	-0.30527	0.0329307	-0.322916	-0.0497653	0.748361	1.01403	0.146319	0.315762	0.0411674	0.00600477	0.967337	-0.997831	-0.150436	0.323944	-1.17595	-0.169061	0.245537	-0.546834	-0.0795115	0.58708	-1.32294	-0.189475	0.192255	-1.84126	-0.259384	0.0718992	-1.50225	-0.21853	0.140018	0.822808	0.119164	0.414773	0.601155
Firmicutes;Clostridia;Lachnospirales;Lachnospiraceae;[Eubacterium] ventriosum group	-0.134476	-0.0196116	0.8936	0.529137	0.0769537	0.599201	-1.89926	-0.266979	0.0636778	-0.782195	-0.113359	0.438023	0.849033	0.122905	0.400167	-0.464646	-0.0676204	0.644331	2.59453	0.371666	0.0129886	0.904361	0.130782	0.370417	-1.22006	-0.175211	0.228528	-1.08788	-0.163663	0.282708	-1.34065	-0.191918	0.18648	-0.264665	-0.0385767	0.792424	-0.155556	-0.0226844	0.877049	-1.71437	-0.242596	0.0930493	-0.373515	-0.0555942	0.710519	2.90809	0.390508	0.00553588	-0.0507753
Firmicutes;Clostridia;Lachnospirales;Lachnospiraceae;[Eubacterium] xylanophilum group	0.445811	0.0648911	0.657781	0.904363	0.130782	0.370416	0.0420185	0.00612892	0.966662	0.163166	0.0237934	0.871088	-0.142683	-0.0208079	0.88715	-0.139216	-0.0203026	0.889874	1.0436	0.158983	0.30264	1.087	0.156599	0.28258	-0.959012	-0.138537	0.34246	-0.693351	-0.105149	0.491818	0.0195623	0.00285344	0.984475	-1.61643	-0.229488	0.112695	1.36674	0.195512	0.178209	-0.809296	-0.117234	0.422423	0.355219	0.0528789	0.724085	0.0494314	0.00721012	0.960785	-0.180424
Firmicutes;Clostridia;Lachnospirales;Lachnospiraceae;[Ruminococcus] gauvreauii group	-0.98411	-0.142091	0.330101	-0.735761	-0.106709	0.465533	-2.48861	-0.341216	0.0164242	-1.16308	-0.167262	0.25067	0.735624	0.106689	0.465615	0.13379	0.0195115	0.89414	-1.42356	-0.214546	0.161959	-0.903059	-0.130597	0.3711	1.00211	0.144636	0.321421	-2.118	-0.307357	0.0399948	-0.592866	-0.0861568	0.556113	0.814618	0.117994	0.4194	-0.471535	-0.0686183	0.63944	-1.19973	-0.172379	0.236256	-1.91618	-0.274661	0.0617076	1.42137	0.203011	0.161811	-2.20525
Firmicutes;Clostridia;Lachnospirales;Lachnospiraceae;[Ruminococcus] gnavus group	-0.512601	-0.0745625	0.610631	-1.49996	-0.213736	0.140313	-0.670544	-0.0973444	0.505793	-1.98947	-0.278696	0.0524866	1.54333	0.219622	0.129458	0.823648	0.119284	0.414299	0.109174	0.0168435	0.913585	-2.63011	-0.358187	0.0115027	-0.518544	-0.075422	0.606512	-0.336445	-0.05124	0.738172	-1.02636	-0.14806	0.309974	1.37162	0.196183	0.176695	-0.240285	-0.0350277	0.811154	-0.582593	-0.0846747	0.562952	-0.831665	-0.123035	0.40999	1.57498	0.223902	0.121968	-1.81506
Firmicutes;Clostridia;Lachnospirales;Lachnospiraceae;[Ruminococcus] torques group	-1.1875	-0.170674	0.240996	0.396154	0.0576888	0.693784	-1.72509	-0.244024	0.0910818	-1.3569	-0.194158	0.181293	0.213375	0.0311089	0.831957	-0.603818	-0.0877363	0.548868	-0.88691	-0.135589	0.380178	1.59634	0.226783	0.117117	-0.612539	-0.0889935	0.543134	-1.47549	-0.219522	0.147365	-0.976486	-0.141012	0.333823	0.970647	0.140185	0.336693	-0.231412	-0.0337357	0.818	-3.21595	-0.42469	0.00235412	-1.07782	-0.158637	0.28686	2.95326	0.39563	0.00489722	-0.313877
Firmicutes;Clostridia;Lachnospirales;Lachnospiraceae;A2	0.337068	0.0491071	0.737566	1.92509	0.270347	0.0602818	-0.716	-0.103874	0.477534	0.87209	0.12619	0.387593	0.571281	0.0830421	0.570531	-0.320449	-0.0466914	0.750048	1.32389	0.200147	0.1927	1.9805	0.277537	0.0535175	-0.425213	-0.0619048	0.672622	1.10653	0.166392	0.274649	-0.91025	-0.131619	0.367335	0.120401	0.0175595	0.904679	0.0918321	0.0133939	0.927222	-0.659106	-0.0956992	0.513044	0.610162	0.0905837	0.544824	1.35394	0.19375	0.182231	1.73197
Firmicutes;Clostridia;Lachnospirales;Lachnospiraceae;Acetatifactor	0.337068	0.0491071	0.737566	1.92509	0.270347	0.0602818	-0.716	-0.103874	0.477534	0.87209	0.12619	0.387593	0.571281	0.0830421	0.570531	-0.320449	-0.0466914	0.750048	1.32389	0.200147	0.1927	1.9805	0.277537	0.0535175	-0.425213	-0.0619048	0.672622	1.10653	0.166392	0.274649	-0.91025	-0.131619	0.367335	0.120401	0.0175595	0.904679	0.0918321	0.0133939	0.927222	-0.659106	-0.0956992	0.513044	0.610162	0.0905837	0.544824	1.35394	0.19375	0.182231	1.73197
Firmicutes;Negativicutes;Acidaminococcales;Acidaminococcaceae;Acidaminococcus	-1.16415	-0.167412	0.250238	-0.0114545	-0.00167081	0.990909	0.655119	0.0951256	0.515585	-1.11547	-0.160596	0.270322	0.957003	0.138253	0.343463	2.36699	0.326357	0.0221036	0.18573	0.0286471	0.85355	-1.39727	-0.199707	0.168894	-0.194626	-0.0283777	0.846525	-0.111492	-0.017	0.911745	1.31726	0.18869	0.194138	0.725706	0.105267	0.471617	-0.731289	-0.106068	0.468233	-0.181053	-0.0264	0.857105	-1.22094	-0.179065	0.228469	0.979319	0.141413	0.332437	-1.48289
Proteobacteria;Gammaproteobacteria;Pseudomonadales;Moraxellaceae;Acinetobacter	0.491046	0.0714435	0.625679	0.492882	0.0717092	0.624391	0.917774	0.132687	0.363423	0.13997	0.0204124	0.889282	1.42962	0.20414	0.159441	-1.43795	-0.205279	0.157074	-0.53195	-0.0818066	0.597563	-0.918252	-0.132755	0.363176	-1.06207	-0.153093	0.293629	1.00104	0.15091	0.322406	-1.44051	-0.20563	0.156352	1.28127	0.183712	0.206384	-1.50445	-0.214347	0.139155	1.65584	0.234779	0.104416	0.6594	0.0978261	0.512999	-1.06207	-0.153093	0.293629	1.26158
Actinobacteriota;Actinobacteria;Actinomycetales;Actinomycetaceae;Actinomyces	-0.757026	-0.109756	0.452813	2.03475	0.284531	0.0475393	0.193671	0.0282386	0.847268	0.440256	0.064086	0.66177	0.752799	0.109151	0.455325	-1.3941	-0.199272	0.169843	-0.94975	-0.145001	0.347673	-0.980878	-0.141633	0.331675	-0.447879	-0.0651909	0.656298	-1.00399	-0.151343	0.321	-0.000423939	-6.18e-05	0.999664	-1.15482	-0.166108	0.254001	-0.561628	-0.0816484	0.577038	0.779873	0.113027	0.439376	-0.526963	-0.0783138	0.600807	0.118693	0.0173106	0.906024	-1.0119
Bacteroidota;Bacteroidia;Cytophagales;Hymenobacteraceae;Adhaeribacter	1.35516	0.193918	0.181845	-0.813314	-0.117808	0.420139	1.35523	0.193928	0.181822	0.989739	0.142887	0.32737	-0.846078	-0.122484	0.401797	-0.707399	-0.10264	0.482812	1.69906	0.2536	0.0967041	0.105027	0.0153179	0.916802	-0.989739	-0.142887	0.32737	1.40112	0.208952	0.168356	-0.997194	-0.143941	0.323777	-1.4295	-0.204124	0.159473	1.65571	0.234761	0.104443	0.175009	0.0255194	0.861824	1.33834	0.195652	0.187509	-0.703375	-0.102062	0.485292	0.438527
Actinobacteriota;Coriobacteriia;Coriobacteriales;Eggerthellaceae;Adlercreutzia	0.82408	0.119345	0.414057	-0.553723	-0.0805067	0.582393	0.314564	0.0458357	0.754485	0.0754984	0.0110119	0.940139	0.710834	0.103133	0.4807	-0.332803	-0.0484872	0.740763	2.1624	0.316512	0.0363304	0.524154	0.0762333	0.602635	-0.711816	-0.103274	0.480097	0.0338707	0.00516516	0.973137	-0.665995	-0.0966902	0.50867	0.441634	0.0642857	0.660779	-0.130618	-0.0190491	0.896635	0.26242	0.0382499	0.794144	0.650611	0.0965344	0.518606	0.697306	0.10119	0.489046	0.367668
Proteobacteria;Gammaproteobacteria;Pseudomonadales;Cellvibrionaceae;Aestuariicella	0.13997	0.0204124	0.889282	0.885168	0.128052	0.380572	-1.65567	-0.234755	0.104452	-0.280114	-0.0408248	0.780619	-1.50445	-0.214347	0.139155	-0.636016	-0.0923758	0.527851	-0.53195	-0.0818066	0.597563	-0.739363	-0.107225	0.463364	1.20781	0.173506	0.233162	-0.228503	-0.0348253	0.820338	0.565808	0.082252	0.574216	-0.632406	-0.0918559	0.530187	0.455846	0.0663454	0.6506	-0.0699846	-0.0102078	0.944503	0	0	1	-1.4295	-0.204124	0.159473	-0.696581
Firmicutes;Clostridia;Lachnospirales;Lachnospiraceae;Agathobacter	1.35474	0.19386	0.181979	-1.40446	-0.200694	0.166756	-0.851749	-0.123292	0.398673	1.14248	0.164382	0.25904	-0.353103	-0.0514371	0.72559	0.927159	0.13402	0.358581	0.784845	0.120226	0.436949	-1.68188	-0.238262	0.0992265	1.69736	0.240329	0.0962425	-0.10931	-0.0166673	0.913465	1.26624	0.181628	0.211668	-0.75823	-0.109929	0.452099	0.428559	0.0623899	0.670202	0.694117	0.100732	0.491026	0.735295	0.108959	0.465975	-0.483977	-0.07042	0.63065	-1.08647
Proteobacteria;Gammaproteobacteria;Enterobacterales;Pasteurellaceae;Aggregatibacter	1.73205	0.244949	0.0898236	1.73891	0.24586	0.0885981	-0.491072	-0.0714471	0.625661	1.65558	0.234743	0.104471	-0.210025	-0.030621	0.834556	1.14136	0.164224	0.259504	NA	NA	NA	1.73309	0.245087	0.0896377	-1.57968	-0.224537	0.120887	1.5652	0.232169	0.124867	0.997194	0.143941	0.323777	-1.65558	-0.234743	0.104471	0.774629	0.112277	0.442438	0.385503	0.0561427	0.701604	1.73205	0.25	0.0901149	-0.491046	-0.0714435	0.625679	1.65247
Verrucomicrobiota;Verrucomicrobiae;Verrucomicrobiales;Akkermansiaceae;Akkermansia	0.808589	0.117133	0.422826	0.499347	0.0726448	0.619864	-0.131686	-0.0192048	0.895795	0.196147	0.0285992	0.845341	-0.596864	-0.0867335	0.553463	0.154149	0.0224793	0.878152	0.830179	0.127061	0.411132	2.2248	0.308673	0.0309331	-1.84969	-0.26049	0.0706517	-0.0581589	-0.00886879	0.953892	0.210446	0.0306823	0.834229	-1.41588	-0.202259	0.163403	-0.0178739	-0.00260717	0.985815	-0.183242	-0.0267191	0.855396	0.701554	0.104014	0.48657	-0.595744	-0.086572	0.554204	0.704232
Proteobacteria;Gammaproteobacteria;Pseudomonadales;Alcanivoracaceae1;Alcanivorax	1.06207	0.153093	0.293629	0.885168	0.128052	0.380572	0.98979	0.142894	0.327345	1.28127	0.183712	0.206384	1.28137	0.183726	0.206349	1.74249	0.246335	0.087964	-0.53195	-0.0818066	0.597563	-1.58062	-0.224663	0.120673	1.65558	0.234743	0.104471	0.38125	0.0580421	0.704895	0.105742	0.0154222	0.916237	-1.20781	-0.173506	0.233162	1.73219	0.244968	0.0897982	1.13493	0.163324	0.262158	0.882523	0.130435	0.382184	0.0699739	0.0102062	0.944511	-1.30006
Bacteroidota;Bacteroidia;Bacteroidales;Rikenellaceae;Alistipes	0.144141	0.0210204	0.886006	0.16365	0.0238639	0.870709	0.560842	0.0815348	0.57757	-0.228882	-0.0333673	0.819953	1.20252	0.172768	0.235184	-0.223133	-0.03253	0.824399	1.44924	0.218233	0.154697	0.924528	0.133646	0.359934	-2.14956	-0.299184	0.036769	0.293184	0.0446655	0.770792	-0.36627	-0.0533498	0.715807	-0.100047	-0.0145918	0.920732	-0.273415	-0.03985	0.785732	0.0076963	0.00112262	0.993892	0.653105	0.096901	0.517012	0.584847	0.085	0.561448	-0.0574168
Firmicutes;Negativicutes;Veillonellales-Selenomonadales;Veillonellaceae;Allisonella	-0.684852	-0.0994012	0.496801	0.165865	0.0241869	0.868974	-0.199533	-0.0290926	0.842707	-0.935685	-0.13523	0.354218	-0.703668	-0.102104	0.485111	-0.197917	-0.0288572	0.843963	-0.0573558	-0.00884984	0.954534	0.929514	0.134354	0.357373	-0.48048	-0.0699137	0.633115	-1.75523	-0.258568	0.086342	-1.00816	-0.14549	0.31854	-0.154373	-0.0225119	0.877977	0.856597	0.123984	0.396014	-1.86255	-0.262177	0.0687832	-0.796889	-0.117964	0.4297	0.238166	0.0347191	0.812788	-0.197056
Bacteroidota;Bacteroidia;Bacteroidales;Prevotellaceae;Alloprevotella	-0.317244	-0.0462254	0.752463	1.15647	0.166338	0.253334	-1.12057	-0.161311	0.268164	-0.635862	-0.0923536	0.527951	-2.33759	-0.322728	0.0237177	-1.20459	-0.173057	0.234392	-1.11392	-0.169397	0.271648	-0.0856058	-0.0124859	0.932143	-0.299214	-0.0436033	0.766096	0.0633364	0.00965827	0.949792	0.212707	0.0310116	0.832475	-0.182485	-0.0266087	0.855987	-0.745423	-0.108094	0.459728	-1.05054	-0.15147	0.29884	-0.277768	-0.0413718	0.782463	-1.18229	-0.169946	0.243037	0.0163078
Actinobacteriota;Actinobacteria;Bifidobacteriales;Bifidobacteriaceae;Alloscardovia	-0.989739	-0.142887	0.32737	1.54797	0.22025	0.128338	-1.06213	-0.153101	0.293604	0.491046	0.0714435	0.625679	-0.280136	-0.040828	0.780603	-1.21486	-0.174488	0.230486	-0.53195	-0.0818066	0.597563	-0.491324	-0.0714836	0.625484	-0.632406	-0.0918559	0.530187	-1.40112	-0.208952	0.168356	-0.780357	-0.113096	0.439093	-1.57968	-0.224537	0.120887	0.917798	0.132691	0.36341	-0.667967	-0.0969738	0.507422	-0.882523	-0.130435	0.382184	0.774569	0.112268	0.442473	-0.88273
Proteobacteria;Gammaproteobacteria;Enterobacterales;Alteromonadaceae;Alteromonas	0.476691	0.0693651	0.635791	0.186347	0.0271715	0.852974	0.103542	0.0151015	0.917973	0.533544	0.0775907	0.596172	0.417007	0.0607145	0.678572	1.68022	0.23804	0.0995502	-0.94975	-0.145001	0.347673	-1.17087	-0.168351	0.247554	1.93919	0.272181	0.0584942	0.648449	0.0984075	0.520143	1.40966	0.201406	0.165224	-0.886874	-0.128295	0.379663	0.755799	0.109581	0.453541	1.18005	0.169633	0.24392	0.62691	0.0930488	0.533886	-0.794773	-0.115158	0.430741	-0.706957
Firmicutes;Clostridia;Oscillospirales;Ruminococcaceae;Anaerofilum	-1.12413	-0.161811	0.266665	-0.393479	-0.0573004	0.695745	0.956524	0.138185	0.343702	-1.84336	-0.259659	0.0715875	0.277157	0.0403945	0.782875	-0.0660249	-0.00963027	0.947638	1.62807	0.243645	0.110991	-0.444742	-0.0647362	0.658548	-0.562435	-0.0817649	0.576493	-0.966804	-0.145859	0.339049	-0.317446	-0.0462547	0.752311	0.380176	0.0553693	0.705527	-0.711702	-0.103258	0.480167	0.00841799	0.00122789	0.993319	-1.25707	-0.184188	0.215212	0.220632	0.0321658	0.826335	-1.25015
Firmicutes;Clostridia;Eubacteriales;Anaerofustaceae;Anaerofustis	0.0218835	0.00319202	0.982634	0.565821	0.0822539	0.574207	-0.559063	-0.081278	0.578773	-0.0252503	-0.0036831	0.979962	1.57533	0.22395	0.121887	-0.260042	-0.0379037	0.795967	2.39015	0.346025	0.0214044	1.51807	0.216197	0.135694	-0.705661	-0.10239	0.483882	0.220886	0.0336657	0.826227	-1.2528	-0.179763	0.216476	1.17942	0.169546	0.244167	-0.691183	-0.100311	0.492851	0.257772	0.0375734	0.797708	0.0292878	0.00436593	0.976765	2.10806	0.293912	0.0403853	1.07453
Firmicutes;Bacilli;Acholeplasmatales;Acholeplasmataceae;Anaeroplasma	-0.0626509	-0.00913819	0.95031	1.27114	0.182308	0.209934	0.676339	0.0981776	0.50214	0.993681	0.143444	0.325466	-0.944613	-0.136496	0.349687	-0.690731	-0.100246	0.493132	-0.522499	-0.0803625	0.604069	1.64654	0.233532	0.106323	-0.712489	-0.103371	0.479684	-0.617049	-0.0936852	0.540456	0.700153	0.101599	0.487283	-0.648912	-0.0942323	0.519554	0.598332	0.0869452	0.552491	-0.285369	-0.0415893	0.776615	-0.589503	-0.0875406	0.558472	-0.669308	-0.0971666	0.506574	0.109458
Firmicutes;Clostridia;Lachnospirales;Lachnospiraceae;Anaerosporobacter	-1.42015	-0.202844	0.162163	1.42173	0.20306	0.161708	-1.51319	-0.215533	0.136929	-0.117867	-0.0171902	0.906675	0.0449347	0.00655426	0.96435	-0.448358	-0.0652603	0.655955	-0.100438	-0.015496	0.920475	0.345342	0.0503096	0.731378	0.447306	0.0651079	0.656709	-0.659567	-0.100078	0.513049	-0.634886	-0.092213	0.528582	0.695927	0.100992	0.489902	-0.933735	-0.134953	0.355213	-1.2955	-0.185683	0.201473	-1.20323	-0.17655	0.235179	1.64524	0.233357	0.106593	-0.0176329
Firmicutes;Clostridia;Lachnospirales;Lachnospiraceae;Anaerostipes	0.348627	0.0507869	0.728926	-0.937525	-0.135491	0.353282	-0.308573	-0.0449645	0.75901	-0.579317	-0.084202	0.565142	0.747758	0.108429	0.458332	0.659648	0.0957772	0.512699	-0.00561107	-0.000865807	0.99555	-0.85687	-0.124022	0.395865	0.527675	0.0767424	0.600207	-1.24035	-0.185856	0.22157	0.174724	0.0254778	0.862047	-0.0714608	-0.0104231	0.943334	0.627559	0.0911577	0.53333	-0.171717	-0.0250396	0.864397	-0.149989	-0.0223535	0.881443	0.474006	0.0689762	0.637691	-2.47415
Firmicutes;Clostridia;Oscillospirales;Ruminococcaceae;Anaerotruncus	0.0398587	0.00581389	0.968375	1.16997	0.168226	0.247911	-0.468913	-0.0682385	0.6413	-0.502786	-0.0731424	0.617463	1.05998	0.152798	0.294572	-0.299836	-0.0436938	0.765625	1.4855	0.223424	0.144878	1.11302	0.160253	0.271358	-1.67754	-0.237682	0.100077	-0.209121	-0.0318745	0.835341	-2.12438	-0.295987	0.0389281	-1.03594	-0.149411	0.305533	0.467414	0.0680214	0.642364	-0.781303	-0.113232	0.438542	-0.316878	-0.0471847	0.752802	2.4561	0.337268	0.0177965	-0.306364
Firmicutes;Clostridia;Oscillospirales;Ruminococcaceae;Angelakisella	-1.92065	-0.269769	0.0608543	-0.562357	-0.0817536	0.576545	-0.862687	-0.124851	0.39269	-2.23259	-0.309651	0.0303783	-0.274415	-0.0399954	0.784969	0.124727	0.0181902	0.901272	0.672694	0.103244	0.504826	0.476764	0.0693757	0.635739	-1.01237	-0.146086	0.316543	-2.34034	-0.336132	0.0239754	-0.874977	-0.126602	0.386036	-0.247411	-0.0360651	0.805668	-0.586745	-0.0852738	0.560183	-2.53502	-0.34682	0.0146317	-2.08595	-0.296931	0.0426821	2.66868	0.362753	0.0104184	-0.996896
Proteobacteria;Gammaproteobacteria;Burkholderiales;Comamonadaceae;Aquabacterium	0.43693	0.0636037	0.664163	0.0946397	0.0138033	0.925003	0.166521	0.0242824	0.868461	0.0987096	0.0143968	0.921789	2.21385	0.307298	0.0317276	2.03525	0.284595	0.0474867	0.109174	0.0168435	0.913585	-0.914511	-0.132224	0.365117	2.47098	0.339077	0.0171562	-0.197876	-0.0301621	0.844075	0.363345	0.0529251	0.717976	0.572081	0.0831576	0.569993	0.722926	0.104868	0.473307	1.21809	0.174937	0.229269	0.296773	0.0441971	0.768005	0.314105	0.0457689	0.754831	-1.46521
Campylobacterota;Campylobacteria;Campylobacterales;Arcobacteraceae;Arcobacter	1.40472	0.200729	0.166679	0.355292	0.0517552	0.72396	-1.86732	-0.262803	0.0681	0.228219	0.0332707	0.820466	-0.0189391	-0.00276254	0.98497	-1.45905	-0.208162	0.151203	-0.763686	-0.11703	0.449323	0.463391	0.0674386	0.645223	0.352282	0.0513179	0.726202	1.13961	0.171223	0.260756	-0.0542659	-0.00791525	0.956953	0.51826	0.0753808	0.606709	-0.623339	-0.0905499	0.536075	0.790603	0.114562	0.433147	1.20609	0.176956	0.234084	-1.34222	-0.192135	0.185973	0.548807
Actinobacteriota;Actinobacteria;Micrococcales;Micrococcaceae;Arthrobacter	-0.826164	-0.119643	0.412885	-0.436072	-0.0634793	0.664781	-2.08358	-0.290789	0.0426617	-1.45158	-0.207143	0.15326	-1.41471	-0.202099	0.163744	0.172416	0.0251415	0.863851	-0.763686	-0.11703	0.449323	-1.68609	-0.238825	0.098407	-0.341164	-0.0497024	0.734501	-1.35631	-0.202548	0.18208	-0.740118	-0.107334	0.46291	0.0693762	0.010119	0.944984	0.0632591	0.0092269	0.949828	-0.820038	-0.118768	0.416334	-1.07816	-0.158687	0.286706	-0.214344	-0.03125	0.831206	-1.70879
Proteobacteria;Alphaproteobacteria;Rhodobacterales;Rhodobacteraceae;Ascidiaceihabitans	0.495056	0.0720238	0.622867	0.568203	0.0825978	0.572602	-1.82206	-0.256858	0.0748117	0.285901	0.0416667	0.776211	-0.435509	-0.0633977	0.665187	0.425565	0.0619558	0.672367	0.615541	0.0945545	0.541519	-1.66048	-0.2354	0.103475	1.80841	0.25506	0.0769425	-0.380469	-0.0579236	0.70547	0.963082	0.139114	0.340436	-1.00848	-0.145536	0.318388	-0.13368	-0.0194955	0.894226	-0.00204069	-0.000297665	0.99838	0.408816	0.0608299	0.684613	-0.236824	-0.0345238	0.813822	-0.662014
Firmicutes;Clostridia;Lachnospirales;Lachnospiraceae;ASF356	0.337068	0.0491071	0.737566	1.92509	0.270347	0.0602818	-0.716	-0.103874	0.477534	0.87209	0.12619	0.387593	0.571281	0.0830421	0.570531	-0.320449	-0.0466914	0.750048	1.32389	0.200147	0.1927	1.9805	0.277537	0.0535175	-0.425213	-0.0619048	0.672622	1.10653	0.166392	0.274649	-0.91025	-0.131619	0.367335	0.120401	0.0175595	0.904679	0.0918321	0.0133939	0.927222	-0.659106	-0.0956992	0.513044	0.610162	0.0905837	0.544824	1.35394	0.19375	0.182231	1.73197
Firmicutes;Bacilli;Erysipelotrichales;Erysipelatoclostridiaceae;Asteroleplasma	1.06339	0.153279	0.293038	-0.214084	-0.0312121	0.831408	0.183046	0.0266904	0.85555	0.026019	0.00379524	0.979352	-1.89967	-0.267034	0.0636218	-0.105521	-0.01539	0.916412	0.543139	0.0835153	0.589905	-0.511167	-0.0743549	0.611627	1.26663	0.181682	0.21153	-0.237074	-0.0361298	0.813725	0.118389	0.0172662	0.906264	-1.07993	-0.155605	0.285686	0.622433	0.0904193	0.536666	-0.388446	-0.0565699	0.69944	0.515756	0.0766581	0.60855	-1.18041	-0.169684	0.243776	-0.729152
Actinobacteriota;Coriobacteriia;Coriobacteriales;Atopobiaceae;Atopobium	-0.860144	-0.124489	0.394076	1.12623	0.162105	0.265786	0.177661	0.0259058	0.859753	0.332006	0.0483714	0.741361	0.481816	0.0701071	0.632173	-0.31096	-0.0453116	0.757206	-0.94975	-0.145001	0.347673	-0.405779	-0.0590856	0.686746	-1.44148	-0.205763	0.156078	-0.410358	-0.0624568	0.683581	-0.563186	-0.0818733	0.575985	-0.638208	-0.0926914	0.526436	0.221492	0.032291	0.825669	0.555295	0.0807337	0.581326	-0.592626	-0.0880007	0.556398	0.207145	0.0302014	0.836791	-0.607587
Bacteroidota;Bacteroidia;Flavobacteriales;Flavobacteriaceae;Aureicoccus	1.20786	0.173512	0.233144	0.0880697	0.0128452	0.930195	0.567143	0.0824447	0.573316	0.74294	0.107738	0.461216	0.955966	0.138106	0.343981	-0.734667	-0.106552	0.466192	0.690795	0.105992	0.493495	0.120468	0.0175694	0.904626	-1.32804	-0.190179	0.19058	1.50679	0.223947	0.139177	-0.963082	-0.139114	0.340436	0.926515	0.133929	0.358912	-0.682859	-0.0991147	0.498048	1.01285	0.146153	0.316316	1.31998	0.193069	0.193517	-0.571237	-0.0830357	0.570561	1.78098
Thermotogota;Thermotogae;Petrotogales;Petrotogaceae;AUTHM297	0.13997	0.0204124	0.889282	0.885168	0.128052	0.380572	-1.65567	-0.234755	0.104452	-0.280114	-0.0408248	0.780619	-1.50445	-0.214347	0.139155	-0.636016	-0.0923758	0.527851	-0.53195	-0.0818066	0.597563	-0.739363	-0.107225	0.463364	1.20781	0.173506	0.233162	-0.228503	-0.0348253	0.820338	0.565808	0.082252	0.574216	-0.632406	-0.0918559	0.530187	0.455846	0.0663454	0.6506	-0.0699846	-0.0102078	0.944503	0	0	1	-1.4295	-0.204124	0.159473	-0.696581
Firmicutes;Bacilli;Bacillales;Bacillaceae;Bacillus	-0.210009	-0.0306186	0.834568	1.6621	0.235616	0.10315	-1.31823	-0.188824	0.193815	-0.491046	-0.0714435	0.625679	-0.774629	-0.112277	0.442438	0.423	0.0615838	0.674224	NA	NA	NA	0.632764	0.0919075	0.529955	0.917727	0.132681	0.363448	-0.766397	-0.116084	0.447627	0.105742	0.0154222	0.916237	-0.280114	-0.0408248	0.780619	0.210025	0.030621	0.834556	-0.561724	-0.0816622	0.576973	-0.145865	-0.0217391	0.884679	0	0	1	0.365201
Bacteroidota;Bacteroidia;Bacteroidales;Bacteroidaceae;Bacteroides	0.33268	0.0484694	0.740855	-1.30221	-0.18661	0.199191	-0.672371	-0.097607	0.50464	-0.780111	-0.113061	0.439237	0.634093	0.0920989	0.529094	1.76531	0.249363	0.0840081	1.50698	0.226489	0.139301	-2.26656	-0.313901	0.0280614	-1.19438	-0.171633	0.238323	0.220874	0.0336638	0.826236	0.646259	0.0938505	0.521255	-0.300398	-0.0437755	0.765199	0.556616	0.0809246	0.58043	0.432903	0.0630199	0.667066	-0.145089	-0.0216235	0.885289	-0.229583	-0.0334694	0.819412	-1.69239
Bacteroidota;Bacteroidia;Bacteroidales;Barnesiellaceae;Barnesiella	0.483945	0.0704153	0.630673	0.319158	0.0465036	0.751021	1.09032	0.157065	0.281133	-0.147656	-0.0215328	0.883246	0.213857	0.031179	0.831584	-1.18161	-0.169851	0.243306	1.1627	0.176589	0.251516	-0.126725	-0.0184816	0.899698	-0.183368	-0.0267374	0.855298	-0.298423	-0.045462	0.766818	0.246483	0.03593	0.806382	-0.698325	-0.101337	0.488415	0.925965	0.13385	0.359195	1.11952	0.161164	0.268609	0.0814633	0.0121429	0.935435	-0.426899	-0.0621492	0.671402	-0.628163
Proteobacteria;Gammaproteobacteria;Pseudomonadales;Spongiibacteraceae;BD1-7 clade	1.20781	0.173506	0.233162	-0.386882	-0.0563429	0.70059	-0.139977	-0.0204135	0.889276	0.917727	0.132681	0.363448	-0.104976	-0.0153105	0.916842	0.423	0.0615838	0.674224	1.58267	0.237239	0.120999	1.13541	0.163391	0.26196	-0.774569	-0.112268	0.442473	1.08006	0.162518	0.286136	0.105742	0.0154222	0.916237	0	0	1	0.56168	0.0816559	0.577003	-0.24509	-0.0357272	0.807454	1.1847	0.173913	0.242356	0.280114	0.0408248	0.780619	1.18498
Chloroflexi;Anaerolineae;Anaerolineales;Anaerolineaceae;Bellilinea	0.13997	0.0204124	0.889282	0.885168	0.128052	0.380572	-1.65567	-0.234755	0.104452	-0.280114	-0.0408248	0.780619	-1.50445	-0.214347	0.139155	-0.636016	-0.0923758	0.527851	-0.53195	-0.0818066	0.597563	-0.739363	-0.107225	0.463364	1.20781	0.173506	0.233162	-0.228503	-0.0348253	0.820338	0.565808	0.082252	0.574216	-0.632406	-0.0918559	0.530187	0.455846	0.0663454	0.6506	-0.0699846	-0.0102078	0.944503	0	0	1	-1.4295	-0.204124	0.159473	-0.696581
Actinobacteriota;Actinobacteria;Bifidobacteriales;Bifidobacteriaceae;Bifidobacterium	-1.11768	-0.160906	0.269386	-0.537244	-0.0781255	0.593634	-1.52246	-0.216792	0.134594	-0.807553	-0.116985	0.423416	0.5989	0.087027	0.552116	1.69366	0.239835	0.096949	-0.627794	-0.0964194	0.533538	-1.48212	-0.211307	0.144984	-0.203406	-0.0296567	0.839696	-1.25886	-0.188531	0.214873	0.563902	0.0819767	0.575502	0.0802063	0.0116985	0.936414	-0.584671	-0.0849745	0.561566	0.123858	0.0180636	0.901956	-1.16406	-0.170972	0.250535	0.434942	0.0633155	0.665595	-1.33684
Desulfobacterota;Desulfovibrionia;Desulfovibrionales;Desulfovibrionaceae;Bilophila	0.82331	0.119235	0.41449	0.159952	0.0233251	0.873604	0.884518	0.12796	0.380919	0.590721	0.0858474	0.557537	-0.945736	-0.136656	0.34912	0.0556991	0.00812428	0.955818	1.97411	0.291392	0.0549704	2.7798	0.375761	0.00779757	-1.67197	-0.236937	0.101177	0.120015	0.018299	0.905031	-0.881875	-0.127583	0.382332	-1.7518	-0.247572	0.086331	1.29429	0.185514	0.201889	0.723036	0.104884	0.473241	0.827749	0.122465	0.412181	-1.31822	-0.188823	0.193818	1.34144
Actinobacteriota;Actinobacteria;Frankiales;Geodermatophilaceae;Blastococcus	1.35516	0.193918	0.181845	-0.813314	-0.117808	0.420139	1.35523	0.193928	0.181822	0.989739	0.142887	0.32737	-0.846078	-0.122484	0.401797	-0.707399	-0.10264	0.482812	1.69906	0.2536	0.0967041	0.105027	0.0153179	0.916802	-0.989739	-0.142887	0.32737	1.40112	0.208952	0.168356	-0.997194	-0.143941	0.323777	-1.4295	-0.204124	0.159473	1.65571	0.234761	0.104443	0.175009	0.0255194	0.861824	1.33834	0.195652	0.187509	-0.703375	-0.102062	0.485292	0.438527
Planctomycetota;Planctomycetes;Pirellulales;Pirellulaceae;Blastopirellula	0.397091	0.0578247	0.693098	0.186347	0.0271715	0.852974	1.91477	0.269003	0.0616193	0.895505	0.129522	0.375081	0.939229	0.135733	0.352415	1.12979	0.162603	0.264299	-0.94975	-0.145001	0.347673	-0.582325	-0.0846361	0.563131	0.403013	0.0586841	0.688766	1.54559	0.229414	0.129531	0.425178	0.0618997	0.672647	-0.604977	-0.0879034	0.548104	0.118281	0.0172505	0.906349	1.38839	0.198488	0.171564	0.878748	0.129886	0.384206	-0.196189	-0.0286054	0.845308	0.430687
Firmicutes;Clostridia;Lachnospirales;Lachnospiraceae;Blautia	0.573196	0.0833185	0.569245	-1.77313	-0.250399	0.0826868	-1.00224	-0.144654	0.321361	-1.25417	-0.179954	0.215981	2.3253	0.321206	0.0244235	0.453714	0.0660366	0.652122	0.0889891	0.01373	0.929514	-0.894374	-0.129362	0.375679	-0.866977	-0.125462	0.390359	-0.842368	-0.127413	0.404243	0.586002	0.0851666	0.560678	0.810108	0.11735	0.421961	-0.266234	-0.038805	0.791223	0.196691	0.0286786	0.844917	0.195952	0.0291983	0.84553	1.96057	0.274956	0.0558712	-1.46944
Spirochaetota;Brevinematia;Brevinematales;Brevinemataceae;Brevinema	0.13997	0.0204124	0.889282	0.885168	0.128052	0.380572	-1.65567	-0.234755	0.104452	-0.280114	-0.0408248	0.780619	-1.50445	-0.214347	0.139155	-0.636016	-0.0923758	0.527851	-0.53195	-0.0818066	0.597563	-0.739363	-0.107225	0.463364	1.20781	0.173506	0.233162	-0.228503	-0.0348253	0.820338	0.565808	0.082252	0.574216	-0.632406	-0.0918559	0.530187	0.455846	0.0663454	0.6506	-0.0699846	-0.0102078	0.944503	0	0	1	-1.4295	-0.204124	0.159473	-0.696581
Proteobacteria;Alphaproteobacteria;Caulobacterales;Caulobacteraceae;Brevundimonas	0.0675683	0.00985536	0.946416	-0.450406	-0.0655571	0.654489	-2.38853	-0.329007	0.0209843	-0.353033	-0.0514271	0.725642	0.63417	0.0921099	0.529045	0.215067	0.0313553	0.830646	-1.40879	-0.212421	0.166257	0.778722	0.112862	0.440047	1.65821	0.235095	0.103936	-0.597804	-0.0907877	0.553107	1.24259	0.178344	0.220184	1.37443	0.19657	0.175827	0.156681	0.0228483	0.876168	-0.172064	-0.0250902	0.864126	0.101675	0.0151551	0.919466	-0.798952	-0.115756	0.428337	0.365141
Firmicutes;Clostridia;Oscillospirales;Butyricicoccaceae;Butyricicoccus	0.93122	0.134596	0.356499	-1.60515	-0.22797	0.11516	-1.45295	-0.20733	0.152881	0.411237	0.0598775	0.682768	-1.23428	-0.177189	0.223235	-0.103041	-0.0150284	0.918369	0.519326	0.0798777	0.606259	0.330723	0.0481849	0.742323	0.0210513	0.00307064	0.983294	-0.370545	-0.0564176	0.712795	1.15373	0.165955	0.254445	0.228884	0.0333676	0.819952	0.608707	0.0884412	0.545649	-0.347493	-0.0506221	0.729772	0.441527	0.0656769	0.660946	-0.882246	-0.127636	0.382134	-0.420478
Bacteroidota;Bacteroidia;Bacteroidales;Marinifilaceae;Butyricimonas	-1.10816	-0.159571	0.273431	0.387287	0.0564017	0.700292	0.748623	0.108553	0.457815	-0.395014	-0.0575233	0.69462	1.29072	0.18502	0.203114	-0.358268	-0.0521875	0.721747	0.90518	0.13833	0.370533	-0.158718	-0.0231451	0.874571	-2.19166	-0.304505	0.0333939	0.670482	0.101717	0.506136	-0.197656	-0.0288192	0.844166	0.0470155	0.00685776	0.9627	-0.579965	-0.0842955	0.564708	0.321433	0.0468344	0.749307	-0.211436	-0.0315034	0.833502	1.27695	0.183112	0.207894	-0.121253
Firmicutes;Clostridia;Lachnospirales;Lachnospiraceae;Butyrivibrio	0.460414	0.0670073	0.647342	1.67868	0.237835	0.0998516	-0.0123173	-0.00179667	0.990225	1.29688	0.185873	0.201004	0.550399	0.0800265	0.584652	-1.25796	-0.180479	0.214621	-1.11392	-0.169397	0.271648	1.92524	0.270366	0.0602629	0.668253	0.097015	0.507241	1.52565	0.226607	0.134419	0.0415828	0.00606536	0.967007	0.225817	0.032921	0.822323	0.252516	0.0368083	0.801743	0.0649251	0.00946988	0.948509	1.10375	0.162354	0.275569	1.03488	0.149261	0.306022	1.93446
Firmicutes;Clostridia;Oscillospirales;Ruminococcaceae;CAG-352	0.09255	0.0134986	0.926654	1.53531	0.218535	0.131412	0.372732	0.0542884	0.711023	0.250495	0.0365141	0.803296	-0.361374	-0.0526388	0.719439	-0.90496	-0.130867	0.370102	1.20937	0.183443	0.233285	2.18947	0.304229	0.0335626	-1.10805	-0.159555	0.273478	0.889598	0.134431	0.378632	-0.123089	-0.0179515	0.902561	0.723693	0.104978	0.472841	0.194497	0.0283589	0.846625	-1.7566	-0.248208	0.0855002	0.480931	0.0715094	0.632896	1.50216	0.214035	0.139745	1.54166
Firmicutes;Clostridia;Lachnospirales;Lachnospiraceae;CAG-56	-0.0816283	-0.0119059	0.935289	2.03874	0.285043	0.0471235	-0.563809	-0.0819633	0.575564	0.0903757	0.0131815	0.928373	-0.589973	-0.0857395	0.558035	-1.41201	-0.201728	0.164535	1.49838	0.225262	0.141514	0.0517734	0.00755171	0.958929	-0.896675	-0.129689	0.374462	-1.02104	-0.153853	0.312948	0.509061	0.0740504	0.613091	-0.274238	-0.0399697	0.785104	-0.862388	-0.124809	0.392853	-0.0984095	-0.014353	0.922026	-0.234681	-0.0349627	0.815521	0.205606	0.0299773	0.837986	-0.580973
Campylobacterota;Campylobacteria;Campylobacterales;Campylobacteraceae;Campylobacter	0.846012	0.122474	0.401833	-0.386882	-0.0563429	0.70059	1.13482	0.163308	0.262207	1.57968	0.224537	0.120887	1.65571	0.234761	0.104443	-1.06823	-0.15396	0.290873	-0.53195	-0.0818066	0.597563	1.06268	0.153179	0.293355	-0.491046	-0.0714435	0.625679	1.64828	0.243777	0.106584	-1.217	-0.174785	0.229679	-0.561637	-0.0816497	0.577032	1.35527	0.193933	0.181811	1.28147	0.18374	0.206313	1.41591	0.206522	0.163685	1.20781	0.173506	0.233162	1.57312
Actinobacteriota;Acidimicrobiia;Actinomarinales;Actinomarinaceae;Candidatus Actinomarina	0.561637	0.0816497	0.577032	-0.105358	-0.0153663	0.91654	-0.846056	-0.122481	0.401809	0.703375	0.102062	0.485292	0.917798	0.132691	0.36341	1.28878	0.184752	0.203783	1.4677	0.220878	0.149635	-1.58062	-0.224663	0.120673	1.28127	0.183712	0.206384	-0.304815	-0.0464337	0.761978	0.780357	0.113096	0.439093	-0.774569	-0.112268	0.442473	-0.667916	-0.0969664	0.507454	0.0699846	0.0102078	0.944503	0.58554	0.0869565	0.56111	1.13476	0.163299	0.262232	-0.218913
Bacteroidota;Bacteroidia;Cytophagales;Amoebophilaceae;Candidatus Amoebophilus	1.20781	0.173506	0.233162	-0.386882	-0.0563429	0.70059	-0.139977	-0.0204135	0.889276	0.917727	0.132681	0.363448	-0.104976	-0.0153105	0.916842	0.423	0.0615838	0.674224	1.58267	0.237239	0.120999	1.13541	0.163391	0.26196	-0.774569	-0.112268	0.442473	1.08006	0.162518	0.286136	0.105742	0.0154222	0.916237	0	0	1	0.56168	0.0816559	0.577003	-0.24509	-0.0357272	0.807454	1.1847	0.173913	0.242356	0.280114	0.0408248	0.780619	1.18498
Firmicutes;Clostridia;Clostridiales;Clostridiaceae;Candidatus Arthromitus	0.263402	0.0383929	0.793392	1.93198	0.271243	0.059403	-0.691126	-0.100303	0.492886	0.840765	0.121726	0.404737	0.633207	0.0919713	0.529667	-0.283407	-0.0413039	0.778109	1.22717	0.18605	0.226593	1.9759	0.276941	0.0540534	-0.375993	-0.0547619	0.708614	1.10148	0.165654	0.276813	-0.867047	-0.125472	0.390321	0.179614	0.0261905	0.858227	0.00816212	0.00119057	0.993522	-0.646694	-0.0939132	0.520975	0.540652	0.0803351	0.591414	1.3994	0.2	0.168257	1.71244
Proteobacteria;Alphaproteobacteria;Rickettsiales;Rickettsiaceae;Candidatus Megaira	-0.420611	-0.0612372	0.675956	-1.47256	-0.210005	0.147534	0.703412	0.102067	0.485269	-0.13997	-0.0204124	0.889282	0.810321	0.11738	0.42184	1.6655	0.236071	0.102466	-0.53195	-0.0818066	0.597563	0.350505	0.0510597	0.727526	0.350308	0.051031	0.727673	0.922452	0.139301	0.36144	1.74565	0.246756	0.087406	0.350308	0.051031	0.727673	-0.917798	-0.132691	0.36341	0.881971	0.127597	0.382281	0.145865	0.0217391	0.884679	-0.0699739	-0.0102062	0.944511	0.808053
Firmicutes;Clostridia;Oscillospirales;Ruminococcaceae;Candidatus Soleaferrea	1.91055	0.268452	0.0621741	1.43864	0.205374	0.156879	2.50232	0.342875	0.0158752	2.08813	0.291369	0.0422308	-0.193928	-0.028276	0.847068	0.330744	0.0481879	0.742308	-0.763686	-0.11703	0.449323	2.2639	0.313569	0.0282368	0.0530513	0.0077381	0.957916	NA	NA	NA	1.76367	0.249146	0.0842866	-1.5787	-0.224405	0.121111	1.6986	0.240495	0.096006	1.31962	0.189017	0.193353	1.26128	0.184783	0.213708	-1.42546	-0.203571	0.160631	NA
Proteobacteria;Gammaproteobacteria;Cardiobacteriales;Cardiobacteriaceae;Cardiobacterium	-0.632406	-0.0918559	0.530187	1.10256	0.158785	0.275832	1.28134	0.183721	0.206361	-0.350308	-0.051031	0.727673	0.810321	0.11738	0.42184	1.06823	0.15396	0.290873	-0.53195	-0.0818066	0.597563	-1.06268	-0.153179	0.293355	-1.50433	-0.21433	0.139186	0.228503	0.0348253	0.820338	1.44051	0.20563	0.156352	1.35516	0.193918	0.181845	-0.846078	-0.122484	0.401797	0.491122	0.0714544	0.625626	-0.438425	-0.0652174	0.663176	0.491046	0.0714435	0.625679	-1.03309
Firmicutes;Clostridia;Christensenellales;Christensenellaceae;Catabacter	1.50433	0.21433	0.139186	1.21245	0.174151	0.231401	-0.917774	-0.132687	0.363423	1.13476	0.163299	0.262232	-0.632455	-0.0918629	0.530155	-0.850874	-0.123168	0.399154	2.43537	0.351768	0.0192022	1.43034	0.204239	0.159234	-1.13476	-0.163299	0.262232	0.844248	0.127693	0.403203	-1.36555	-0.195348	0.17858	-0.917727	-0.132681	0.363448	1.50445	0.214347	0.139155	-0.667967	-0.0969738	0.507422	1.57274	0.228261	0.122784	0.210009	0.0306186	0.834568	1.4944
Firmicutes;Bacilli;Erysipelotrichales;Erysipelatoclostridiaceae;Catenibacterium	-0.362943	-0.0528666	0.718275	-0.990024	-0.142927	0.327232	-1.70516	-0.241369	0.0947673	-0.655551	-0.0951878	0.515309	-1.19591	-0.171847	0.237729	-0.27853	-0.0405942	0.781828	-1.04719	-0.159516	0.301001	-1.37031	-0.196003	0.177101	2.70232	0.366714	0.00955002	-1.75747	-0.258875	0.0859556	1.65338	0.234448	0.104919	-0.450542	-0.0655769	0.654391	-0.747769	-0.10843	0.458325	-0.00694335	-0.00101279	0.994489	-0.908861	-0.134258	0.368266	-0.93895	-0.135693	0.352557	-0.815192
Firmicutes;Bacilli;Erysipelotrichales;Erysipelotrichaceae;Catenisphaera	-0.846012	-0.122474	0.401833	-0.386882	-0.0563429	0.70059	0.597028	0.0867572	0.553354	0.561637	0.0816497	0.577032	-1.73219	-0.244968	0.0897982	0	0	1	-0.53195	-0.0818066	0.597563	0.990306	0.142967	0.327095	0.210009	0.0306186	0.834568	0.457841	0.0696506	0.649372	1.29106	0.185067	0.202998	1.57968	0.224537	0.120887	-1.65571	-0.234761	0.104443	-0.139991	-0.0204155	0.889265	-0.0729196	-0.0108696	0.942193	-1.65558	-0.234743	0.104471	0.696581
Bacteroidota;Bacteroidia;Chitinophagales;Chitinophagaceae;Chitinophaga	0.495056	0.0720238	0.622867	0.568203	0.0825978	0.572602	-1.82206	-0.256858	0.0748117	0.285901	0.0416667	0.776211	-0.435509	-0.0633977	0.665187	0.425565	0.0619558	0.672367	0.615541	0.0945545	0.541519	-1.66048	-0.2354	0.103475	1.80841	0.25506	0.0769425	-0.380469	-0.0579236	0.70547	0.963082	0.139114	0.340436	-1.00848	-0.145536	0.318388	-0.13368	-0.0194955	0.894226	-0.00204069	-0.000297665	0.99838	0.408816	0.0608299	0.684613	-0.236824	-0.0345238	0.813822	-0.662014
Actinobacteriota;Coriobacteriia;Coriobacteriales;Eggerthellaceae;CHKCI002	-1.06207	-0.153093	0.293629	1.43505	0.204883	0.157894	-0.0699774	-0.0102067	0.944509	0.0699739	0.0102062	0.944511	1.50445	0.214347	0.139155	0.423	0.0615838	0.674224	-0.53195	-0.0818066	0.597563	1.28202	0.183815	0.206125	0.561637	0.0816497	0.577032	0.688864	0.104476	0.494609	0.105742	0.0154222	0.916237	1.13476	0.163299	0.262232	-1.42962	-0.20414	0.159441	-0.24509	-0.0357272	0.807454	-0.733499	-0.108696	0.467059	1.73205	0.244949	0.0898236	0.88273
Firmicutes;Clostridia;Christensenellales;Christensenellaceae;Christensenella	-0.280114	-0.0408248	0.780619	-1.70043	-0.240738	0.0956598	0	0	1	-1.20781	-0.173506	0.233162	1.73219	0.244968	0.0897982	-0.07037	-0.010264	0.944198	2.30734	0.335407	0.0260342	-0.140048	-0.0204239	0.88922	-0.703375	-0.102062	0.485292	-1.15954	-0.174126	0.252636	-0.924619	-0.133659	0.359887	1.73205	0.244949	0.0898236	-1.13485	-0.163312	0.262195	1.35537	0.193948	0.181777	-0.6594	-0.0978261	0.512999	1.50433	0.21433	0.139186	-0.51201
Firmicutes;Clostridia;Christensenellales;Christensenellaceae;Christensenellaceae R-7 group	-1.18808	-0.170754	0.240771	1.84679	0.26011	0.0710786	-0.630735	-0.0916152	0.531269	-1.20494	-0.173105	0.23426	-1.23182	-0.176848	0.224142	-3.46854	-0.451448	0.00113048	0.0592305	0.00913908	0.953049	-0.0108648	-0.00158479	0.991377	0.645251	0.0937054	0.521902	-3.09758	-0.427121	0.00343123	-0.869664	-0.125845	0.388904	-0.724181	-0.105048	0.472544	-0.767022	-0.111188	0.446905	-1.40693	-0.201032	0.166026	-1.91494	-0.274497	0.0618703	0.82128	0.118946	0.415633	-1.46221
Proteobacteria;Alphaproteobacteria;SAR11 clade;Clade I;Clade Ia	-0.0778998	-0.0113621	0.938238	0.653145	0.0948415	0.516845	1.06871	0.154028	0.290657	0.26117	0.0380679	0.795102	-0.463466	-0.0674495	0.64517	0.548084	0.079692	0.586228	-1.26536	-0.191631	0.212717	-0.607561	-0.0882759	0.546403	0.568512	0.0826424	0.572394	0.868864	0.131352	0.389746	0.249322	0.0363433	0.804198	-0.964104	-0.139259	0.339928	0.106544	0.0155391	0.915604	0.556157	0.0808582	0.580742	0.240003	0.0357547	0.811418	-0.931227	-0.134597	0.356495	0.0710334
Proteobacteria;Alphaproteobacteria;SAR11 clade;Clade I;Clade Ib	0.13997	0.0204124	0.889282	0.885168	0.128052	0.380572	-1.65567	-0.234755	0.104452	-0.280114	-0.0408248	0.780619	-1.50445	-0.214347	0.139155	-0.636016	-0.0923758	0.527851	-0.53195	-0.0818066	0.597563	-0.739363	-0.107225	0.463364	1.20781	0.173506	0.233162	-0.228503	-0.0348253	0.820338	0.565808	0.082252	0.574216	-0.632406	-0.0918559	0.530187	0.455846	0.0663454	0.6506	-0.0699846	-0.0102078	0.944503	0	0	1	-1.4295	-0.204124	0.159473	-0.696581
Synergistota;Synergistia;Synergistales;Synergistaceae;Cloacibacillus	0.700733	0.101683	0.486924	2.47024	0.338988	0.0171872	-0.289694	-0.0422186	0.773324	0.84468	0.122285	0.402569	-0.526084	-0.0765123	0.601304	0.85791	0.124171	0.395296	0.721224	0.110604	0.474768	1.83964	0.259171	0.0721413	-1.40663	-0.200991	0.166116	-0.247108	-0.0376568	0.806001	0.893496	0.129237	0.376144	-2.79212	-0.377189	0.00754816	1.24358	0.178482	0.219822	-0.378629	-0.0551447	0.706668	0.344014	0.0512153	0.732438	-0.326417	-0.047559	0.745558	0.497858
Firmicutes;Clostridia;Clostridiales;Clostridiaceae;Clostridium sensu stricto 1	1.60988	0.228607	0.114121	0.893859	0.129288	0.375952	0.236181	0.0344302	0.814318	1.79937	0.253867	0.0783818	0.557991	0.0811231	0.579499	0.7818	0.113303	0.438253	0.859371	0.131453	0.395015	-0.558629	-0.0812153	0.579067	1.28301	0.183953	0.205779	1.35877	0.2029	0.181305	1.21211	0.174104	0.231529	-1.87656	-0.264013	0.0667944	1.32171	0.189305	0.192663	0.237476	0.0346187	0.81332	0.980343	0.144605	0.332158	-0.0355045	-0.0051788	0.971828	0.0128445
Firmicutes;Clostridia;Clostridiales;Clostridiaceae;Clostridium sensu stricto 6	0.13997	0.0204124	0.889282	0.885168	0.128052	0.380572	-1.65567	-0.234755	0.104452	-0.280114	-0.0408248	0.780619	-1.50445	-0.214347	0.139155	-0.636016	-0.0923758	0.527851	-0.53195	-0.0818066	0.597563	-0.739363	-0.107225	0.463364	1.20781	0.173506	0.233162	-0.228503	-0.0348253	0.820338	0.565808	0.082252	0.574216	-0.632406	-0.0918559	0.530187	0.455846	0.0663454	0.6506	-0.0699846	-0.0102078	0.944503	0	0	1	-1.4295	-0.204124	0.159473	-0.696581
Proteobacteria;Alphaproteobacteria;Rhodobacterales;Rhodobacteraceae;Cognatishimia	0.13997	0.0204124	0.889282	0.885168	0.128052	0.380572	-1.65567	-0.234755	0.104452	-0.280114	-0.0408248	0.780619	-1.50445	-0.214347	0.139155	-0.636016	-0.0923758	0.527851	-0.53195	-0.0818066	0.597563	-0.739363	-0.107225	0.463364	1.20781	0.173506	0.233162	-0.228503	-0.0348253	0.820338	0.565808	0.082252	0.574216	-0.632406	-0.0918559	0.530187	0.455846	0.0663454	0.6506	-0.0699846	-0.0102078	0.944503	0	0	1	-1.4295	-0.204124	0.159473	-0.696581
Firmicutes;Clostridia;Oscillospirales;Oscillospiraceae;Colidextribacter	-0.191464	-0.027917	0.848987	0.100635	0.0146776	0.920268	-0.853103	-0.123485	0.397929	-1.13227	-0.162952	0.263263	-0.114297	-0.0166697	0.909489	-0.373159	-0.0543504	0.710708	1.92498	0.284735	0.0610225	-1.87572	-0.263903	0.0669124	-1.36867	-0.195777	0.17761	-0.57084	-0.0867242	0.57108	-2.12437	-0.295986	0.0389287	0.577964	0.0840067	0.566047	-0.308803	-0.0449979	0.758836	-0.552376	-0.0803121	0.583308	-0.677202	-0.100441	0.501745	0.660641	0.09592	0.512068	-0.86996
Actinobacteriota;Coriobacteriia;Coriobacteriales;Coriobacteriaceae;Collinsella	0.284173	0.0414154	0.777526	-0.105035	-0.0153191	0.916795	-0.415459	-0.06049	0.679696	-0.0799263	-0.0116577	0.936635	-0.145339	-0.021195	0.885065	-0.120931	-0.0176369	0.904261	0.967839	0.147703	0.338665	0.313879	0.045736	0.755002	0.257471	0.0375295	0.797939	-1.34015	-0.200232	0.187236	-0.292115	-0.0425708	0.771484	-0.481762	-0.0700994	0.632211	0.508827	0.0740165	0.613254	-0.317795	-0.0463054	0.752048	0.00427672	0.000637535	0.996607	0.640745	0.0930568	0.5248	-0.302859
Proteobacteria;Gammaproteobacteria;Burkholderiales;Comamonadaceae;Comamonas	0.314573	0.0458369	0.754478	1.46506	0.208983	0.149562	-0.497996	-0.0724493	0.620809	0.598798	0.0870124	0.552183	-1.31208	-0.187975	0.195866	-0.91527	-0.132332	0.364722	1.07905	0.16424	0.286723	1.48662	0.21192	0.143794	-1.61201	-0.228893	0.113656	0.380243	0.0578892	0.705637	-0.843315	-0.12209	0.403324	-1.62067	-0.230059	0.111778	0.860954	0.124604	0.393634	-1.28936	-0.184833	0.203581	0.399247	0.0594112	0.691599	-0.205815	-0.0300076	0.837825	0.790377
Firmicutes;Bacilli;Erysipelotrichales;Erysipelatoclostridiaceae;Coprobacillus	1.74095	0.246131	0.0882363	0.720737	0.104554	0.474641	0.983268	0.141972	0.330511	1.52373	0.216964	0.134278	-0.015304	-0.00223231	0.987854	-1.55488	-0.221185	0.126683	-0.53195	-0.0818066	0.597563	2.14558	0.29868	0.0371028	-1.02956	-0.148512	0.308484	1.48283	0.22056	0.145413	-0.296257	-0.0431733	0.768339	-0.830335	-0.120238	0.410548	0.476591	0.0693505	0.635862	0.738902	0.107159	0.463641	1.03284	0.152174	0.307197	-0.478609	-0.0696429	0.634436	1.41626
Bacteroidota;Bacteroidia;Bacteroidales;Barnesiellaceae;Coprobacter	-0.973421	-0.140578	0.335328	-2.94133	-0.394281	0.00505886	0.184971	0.0269709	0.854048	-1.56839	-0.223011	0.1235	-0.0104529	-0.00152471	0.991704	0.976801	0.141056	0.333669	0.968012	0.147729	0.33858	-0.732231	-0.106203	0.467663	-0.554686	-0.0806457	0.58174	-1.48698	-0.221148	0.144317	-0.198686	-0.0289691	0.843366	0.103812	0.0151408	0.91776	-0.673655	-0.0977918	0.50383	-1.57954	-0.224518	0.120919	-0.993115	-0.146449	0.325964	1.34424	0.192414	0.185322	-1.62604
Firmicutes;Clostridia;Lachnospirales;Lachnospiraceae;Coprococcus	0.0755953	0.011026	0.940062	0.70909	0.102883	0.481771	-1.23466	-0.177242	0.223094	1.27578	0.182951	0.208303	-0.0941545	-0.0137325	0.925387	-1.14538	-0.164787	0.257851	-0.982448	-0.149883	0.331505	0.411117	0.0598601	0.682855	0.053195	0.00775906	0.957802	-0.449759	-0.0684268	0.655144	-0.242698	-0.035379	0.809295	0.32653	0.0475753	0.745473	-0.923833	-0.133548	0.360292	0.555178	0.0807168	0.581406	0.209661	0.0312392	0.834879	0.15402	0.0224604	0.878254	1.03852
Proteobacteria;Gammaproteobacteria;Coxiellales;Coxiellaceae;Coxiella	0.472444	0.06875	0.638796	-0.368139	-0.0536213	0.714423	1.22288	0.175604	0.22747	0.826164	0.119643	0.412885	1.51727	0.216088	0.135896	2.51824	0.344798	0.0152582	-0.763686	-0.11703	0.449323	-0.88514	-0.128048	0.380587	1.4494	0.206845	0.153865	0.926013	0.139828	0.359608	1.28289	0.183936	0.205821	-0.624894	-0.0907738	0.535063	0.589844	0.0857208	0.558121	1.46054	0.208365	0.150796	0.745274	0.11042	0.459981	0.00204037	0.000297619	0.998381	-0.37101
Actinobacteriota;Actinobacteria;Propionibacteriales;Propionibacteriaceae;Cutibacterium	1.0055	0.145114	0.319807	0.843942	0.122179	0.402977	0.297826	0.0434014	0.767149	0.219789	0.032043	0.826988	-0.47588	-0.0692476	0.636364	-1.38961	-0.198655	0.171196	0.1068	0.0164774	0.915456	0.21949	0.0319996	0.827219	0.571789	0.0831154	0.57019	-0.921029	-0.13909	0.362174	0.539215	0.0784104	0.592284	-0.90414	-0.13075	0.370533	0.546753	0.0794997	0.587135	0.940601	0.135927	0.351719	-0.204124	-0.030415	0.839177	-1.13815	-0.163775	0.260824	-1.00141
Proteobacteria;Alphaproteobacteria;Defluviicoccales;Defluviicoccaceae;Defluviicoccus	0.13997	0.0204124	0.889282	0.885168	0.128052	0.380572	-1.65567	-0.234755	0.104452	-0.280114	-0.0408248	0.780619	-1.50445	-0.214347	0.139155	-0.636016	-0.0923758	0.527851	-0.53195	-0.0818066	0.597563	-0.739363	-0.107225	0.463364	1.20781	0.173506	0.233162	-0.228503	-0.0348253	0.820338	0.565808	0.082252	0.574216	-0.632406	-0.0918559	0.530187	0.455846	0.0663454	0.6506	-0.0699846	-0.0102078	0.944503	0	0	1	-1.4295	-0.204124	0.159473	-0.696581
Firmicutes;Clostridia;Lachnospirales;Defluviitaleaceae;Defluviitaleaceae UCG-011	-0.421615	-0.061383	0.675228	1.22143	0.175402	0.228014	0.868975	0.125747	0.389277	-0.343389	-0.0500258	0.732837	-1.5851	-0.225268	0.119649	-0.51413	-0.0747835	0.60957	0.0644445	0.00994351	0.948922	1.29837	0.186079	0.200496	0.662105	0.0961306	0.511138	-0.30016	-0.0457261	0.765502	-0.510304	-0.0742302	0.612227	-1.33725	-0.19145	0.187577	0.430505	0.0626722	0.668796	-1.23348	-0.177078	0.223531	-1.18306	-0.17368	0.242999	0.247648	0.0360997	0.805485	-0.17596
Proteobacteria;Gammaproteobacteria;Burkholderiales;Rhodocyclaceae;Denitratisoma	0.13997	0.0204124	0.889282	0.885168	0.128052	0.380572	-1.65567	-0.234755	0.104452	-0.280114	-0.0408248	0.780619	-1.50445	-0.214347	0.139155	-0.636016	-0.0923758	0.527851	-0.53195	-0.0818066	0.597563	-0.739363	-0.107225	0.463364	1.20781	0.173506	0.233162	-0.228503	-0.0348253	0.820338	0.565808	0.082252	0.574216	-0.632406	-0.0918559	0.530187	0.455846	0.0663454	0.6506	-0.0699846	-0.0102078	0.944503	0	0	1	-1.4295	-0.204124	0.159473	-0.696581
Desulfobacterota;Desulfovibrionia;Desulfovibrionales;Desulfovibrionaceae;Desulfovibrio	-1.27231	-0.182469	0.209523	0.859762	0.124434	0.394285	-0.947265	-0.136872	0.348349	-0.853711	-0.123572	0.397595	-1.31493	-0.188368	0.194914	-1.29413	-0.185493	0.201943	0.569185	0.0874904	0.572262	2.03916	0.285098	0.0470791	-0.83383	-0.120737	0.408594	-0.454037	-0.0690746	0.652086	-0.851222	-0.123217	0.398962	-0.708256	-0.102763	0.482284	0.520654	0.0757271	0.605052	-4.53003	-0.551291	4.04e-05	-0.852921	-0.126131	0.39822	2.40671	0.331237	0.0200794	1.02983
Firmicutes;Negativicutes;Veillonellales-Selenomonadales;Veillonellaceae;Dialister	1.03629	0.149461	0.305367	0.32074	0.0467336	0.749829	-0.176795	-0.0257796	0.860429	0.648576	0.0941839	0.519769	0.166586	0.024292	0.86841	1.25932	0.180668	0.214133	1.01214	0.154306	0.317268	0.374995	0.0546169	0.709351	1.52685	0.217388	0.133499	0.0219347	0.00334499	0.982602	1.2739	0.18269	0.208964	0.88173	0.127563	0.38241	-1.45939	-0.208209	0.151108	1.38072	0.197434	0.173897	0.467633	0.0695418	0.642304	-0.449156	-0.065376	0.655383	-0.0146324
Firmicutes;Bacilli;Erysipelotrichales;Erysipelotrichaceae;Dielma	0.285573	0.0416191	0.77646	0.862097	0.124767	0.393012	-0.583728	-0.0848385	0.562195	-0.404705	-0.0589297	0.687531	0.346816	0.0505238	0.730277	-1.05859	-0.152603	0.295197	1.35404	0.204517	0.182965	0.941858	0.136106	0.351081	-0.344678	-0.050213	0.731874	-0.216884	-0.0330564	0.829325	-1.56958	-0.223173	0.123221	0.349747	0.0509496	0.728091	-0.597361	-0.0868051	0.553134	0.012627	0.00184183	0.989979	0.348258	0.0518454	0.729271	0.645883	0.0937964	0.521496	0.653504
Actinobacteriota;Coriobacteriia;Coriobacteriales;Eggerthellaceae;DNF00809	0.337068	0.0491071	0.737566	1.92509	0.270347	0.0602818	-0.716	-0.103874	0.477534	0.87209	0.12619	0.387593	0.571281	0.0830421	0.570531	-0.320449	-0.0466914	0.750048	1.32389	0.200147	0.1927	1.9805	0.277537	0.0535175	-0.425213	-0.0619048	0.672622	1.10653	0.166392	0.274649	-0.91025	-0.131619	0.367335	0.120401	0.0175595	0.904679	0.0918321	0.0133939	0.927222	-0.659106	-0.0956992	0.513044	0.610162	0.0905837	0.544824	1.35394	0.19375	0.182231	1.73197
Firmicutes;Clostridia;Lachnospirales;Lachnospiraceae;Dorea	-1.26339	-0.181233	0.212679	-0.845664	-0.122425	0.402025	-1.5179	-0.216174	0.135738	-2.8061	-0.378808	0.0072739	-0.627396	-0.0911343	0.533436	0.662504	0.096188	0.510884	0.557131	0.0856513	0.580395	-1.28034	-0.183583	0.206707	0.43252	0.0629644	0.667341	-3.19793	-0.438333	0.00259784	1.00226	0.144657	0.32135	0.0651199	0.00949828	0.948355	-0.0126043	-0.00183852	0.989997	-1.02204	-0.14745	0.311995	-2.35667	-0.331453	0.0228525	0.469519	0.0683263	0.64087	-3.29317
Firmicutes;Clostridia;Oscillospirales;Ruminococcaceae;DTU089	-1.17103	-0.168374	0.247489	-0.0144577	-0.00210887	0.988526	1.28045	0.183598	0.20667	-1.32123	-0.18924	0.192819	0.202257	0.0294894	0.840588	-0.155886	-0.0227324	0.876791	-0.261307	-0.0402878	0.795133	-0.0884683	-0.0129034	0.92988	-2.09627	-0.292408	0.0414682	-0.609483	-0.0925464	0.545411	-0.845967	-0.122468	0.401858	0.0745083	0.0108675	0.940922	0.346165	0.0504291	0.730764	-1.17122	-0.1684	0.247415	-1.5134	-0.220073	0.13717	1.86878	0.262994	0.0678927	-0.837123
Actinobacteriota;Coriobacteriia;Coriobacteriales;Eggerthellaceae;Eggerthella	-1.28127	-0.183712	0.206384	-1.47256	-0.210005	0.147534	-1.20788	-0.173514	0.233138	-1.73205	-0.244949	0.0898236	-0.491084	-0.0714489	0.625652	0.850874	0.123168	0.399154	-0.53195	-0.0818066	0.597563	-1.58062	-0.224663	0.120673	-1.65558	-0.234743	0.104471	-1.64828	-0.243777	0.106584	-1.59196	-0.226193	0.118098	0.703375	0.102062	0.485292	-0.350334	-0.0510349	0.727653	-1.06224	-0.153117	0.293555	-1.49404	-0.217391	0.142146	1.06207	0.153093	0.293629	-1.65247
Firmicutes;Clostridia;Lachnospirales;Lachnospiraceae;Eisenbergiella	0.242123	0.0352952	0.809739	-0.46692	-0.0679499	0.642715	-1.00619	-0.145212	0.319476	-0.710737	-0.103119	0.480759	-0.389189	-0.0566779	0.698894	1.90792	0.268109	0.0625218	1.7194	0.256437	0.0929052	0.560262	0.081451	0.577962	-1.6775	-0.237677	0.100084	-0.0126687	-0.00193195	0.989951	0.385058	0.0560781	0.701931	-0.400134	-0.0582664	0.690871	0.0367876	0.00536595	0.97081	-0.658627	-0.0956303	0.513349	0.285785	0.0425636	0.776355	0.685637	0.099514	0.49631	0.403752
Proteobacteria;Gammaproteobacteria;Pseudomonadales;Moraxellaceae;Enhydrobacter	-0.210009	-0.0306186	0.834568	1.6621	0.235616	0.10315	-1.31823	-0.188824	0.193815	-0.491046	-0.0714435	0.625679	-0.774629	-0.112277	0.442438	0.423	0.0615838	0.674224	NA	NA	NA	0.632764	0.0919075	0.529955	0.917727	0.132681	0.363448	-0.766397	-0.116084	0.447627	0.105742	0.0154222	0.916237	-0.280114	-0.0408248	0.780619	0.210025	0.030621	0.834556	-0.561724	-0.0816622	0.576973	-0.145865	-0.0217391	0.884679	0	0	1	0.365201
Proteobacteria;Alphaproteobacteria;Rhizobiales;Rhizobiaceae;Ensifer	0.13997	0.0204124	0.889282	0.885168	0.128052	0.380572	-1.65567	-0.234755	0.104452	-0.280114	-0.0408248	0.780619	-1.50445	-0.214347	0.139155	-0.636016	-0.0923758	0.527851	-0.53195	-0.0818066	0.597563	-0.739363	-0.107225	0.463364	1.20781	0.173506	0.233162	-0.228503	-0.0348253	0.820338	0.565808	0.082252	0.574216	-0.632406	-0.0918559	0.530187	0.455846	0.0663454	0.6506	-0.0699846	-0.0102078	0.944503	0	0	1	-1.4295	-0.204124	0.159473	-0.696581
Firmicutes;Bacilli;Lactobacillales;Enterococcaceae;Enterococcus	1.10019	0.158451	0.276855	2.12276	0.295782	0.0390705	0.906792	0.131127	0.369143	0.763365	0.110664	0.449061	0.375907	0.0547495	0.708677	-0.834988	-0.120902	0.407949	1.82278	0.270756	0.0754603	2.08419	0.290867	0.0426036	-0.762194	-0.110497	0.449752	0.449949	0.0684556	0.655008	-0.823712	-0.119293	0.414264	-1.16122	-0.167002	0.251417	0.464928	0.0676613	0.64413	0.290844	0.0423859	0.77245	0.634199	0.0941211	0.529162	0.68447	0.0993463	0.49704	0.978963
Actinobacteriota;Coriobacteriia;Coriobacteriales;Eggerthellaceae;Enterorhabdus	-0.720129	-0.104467	0.475012	1.73012	0.244693	0.0901707	-0.787714	-0.114149	0.434819	-0.487697	-0.0709586	0.628032	-0.909658	-0.131534	0.367644	0.197747	0.0288324	0.844096	1.33604	0.201909	0.188731	1.98468	0.278077	0.0530347	-0.527331	-0.0766927	0.600444	0.148451	0.0226327	0.882681	-0.738088	-0.107043	0.464131	-0.616707	-0.0895942	0.540404	-0.359228	-0.052327	0.721033	-2.53248	-0.346514	0.014725	-0.461247	-0.0685967	0.646843	1.39922	0.199974	0.168313	1.24517
Proteobacteria;Alphaproteobacteria;Rhodobacterales;Rhodobacteraceae;Epibacterium	0.87	0.125893	0.388722	1.27592	0.18297	0.208255	-0.412923	-0.0601221	0.68154	0.726335	0.105357	0.471236	-0.110203	-0.0160727	0.912718	0.793194	0.114933	0.431651	-0.763686	-0.11703	0.449323	-1.68609	-0.238825	0.098407	2.09746	0.29256	0.0413583	0.118565	0.0180781	0.906172	0.472841	0.0688074	0.638515	-1.33235	-0.190774	0.18917	1.58324	0.225017	0.120073	0.772149	0.111922	0.443891	0.641617	0.095212	0.524377	-0.937001	-0.135417	0.353548	-1.449
Firmicutes;Bacilli;Erysipelotrichales;Erysipelatoclostridiaceae;Erysipelatoclostridium	-2.41425	-0.332161	0.0197147	-0.226265	-0.0329862	0.821976	-0.310702	-0.0452741	0.757401	-1.78724	-0.252264	0.0803484	1.83349	0.258362	0.0730663	0.0184963	0.00269796	0.985321	-0.339934	-0.052381	0.7356	-0.338558	-0.0493236	0.736451	-1.07871	-0.155433	0.286224	-1.12702	-0.169385	0.265985	-1.52467	-0.217092	0.134044	1.16542	0.167589	0.249731	-0.742356	-0.107654	0.461566	-0.170781	-0.0249033	0.865129	-2.33064	-0.328188	0.0243134	2.83341	0.381959	0.00676452	-1.39786
Firmicutes;Bacilli;Erysipelotrichales;Erysipelatoclostridiaceae;Erysipelotrichaceae UCG-003	0.76744	0.111248	0.446658	0.577505	0.0839405	0.566355	-0.970496	-0.140164	0.336767	0.581431	0.0845071	0.563728	1.95467	0.274191	0.0565844	0.308533	0.0449587	0.75904	1.11261	0.169205	0.272202	-0.53473	-0.0777623	0.595357	0.0322062	0.0046977	0.974444	0.860364	0.130089	0.39436	0.0975184	0.0142231	0.922729	1.21115	0.17397	0.231894	-0.977633	-0.141174	0.333261	0.809979	0.117332	0.422034	0.767895	0.113728	0.44656	0.906398	0.131071	0.369349	0.130589
Firmicutes;Bacilli;Erysipelotrichales;Erysipelotrichaceae;Erysipelotrichaceae UCG-006	-1.73205	-0.244949	0.0898236	0.14049	0.0204883	0.888873	-1.57977	-0.224548	0.120868	-1.57968	-0.224537	0.120887	-0.989816	-0.142898	0.327333	-0.49384	-0.0718478	0.623719	-0.53195	-0.0818066	0.597563	-1.13541	-0.163391	0.26196	1.57968	0.224537	0.120887	-1.5652	-0.232169	0.124867	-0.637111	-0.0925335	0.527144	1.65558	0.234743	0.104471	-1.73219	-0.244968	0.0897982	-1.28147	-0.18374	0.206313	-1.73205	-0.25	0.0901149	0.350308	0.051031	0.727673	-1.10883
Proteobacteria;Alphaproteobacteria;Sphingomonadales;Sphingomonadaceae;Erythrobacter	-0.125237	-0.0182646	0.90087	0.283395	0.0413021	0.778119	0.395474	0.0575901	0.694282	0.0662937	0.00966949	0.947425	-0.311173	-0.0453426	0.757045	1.3154	0.188434	0.194757	-1.11392	-0.169397	0.271648	-0.769789	-0.111584	0.445277	1.29064	0.185009	0.203141	0.280258	0.0427	0.780623	0.815221	0.11808	0.419058	-0.973081	-0.14053	0.335495	0.402888	0.058666	0.688857	0.417732	0.0608196	0.678046	0.00641045	0.000955614	0.994914	-0.873196	-0.126348	0.386996	-0.544394
Proteobacteria;Gammaproteobacteria;Enterobacterales;Enterobacteriaceae;Escherichia-Shigella	0.411593	0.0599291	0.682509	0.880302	0.12736	0.383175	0.825919	0.119608	0.413023	1.21239	0.174143	0.231422	-1.0313	-0.148757	0.307679	-1.30948	-0.187616	0.196736	-0.392657	-0.0604774	0.696559	2.12782	0.296426	0.0386261	-0.444852	-0.0647522	0.658469	0.866915	0.131063	0.390801	-2.13151	-0.296894	0.0383054	-1.61237	-0.228942	0.113577	0.177007	0.0258105	0.860264	0.165752	0.0241703	0.869063	0.540411	0.0802996	0.591579	-0.797501	-0.115548	0.429171	1.507
Firmicutes;Clostridia;Peptostreptococcales-Tissierellales;Family XI;Ezakiella	-1.28127	-0.183712	0.206384	-1.47256	-0.210005	0.147534	-1.20788	-0.173514	0.233138	-1.73205	-0.244949	0.0898236	-0.491084	-0.0714489	0.625652	0.850874	0.123168	0.399154	-0.53195	-0.0818066	0.597563	-1.58062	-0.224663	0.120673	-1.65558	-0.234743	0.104471	-1.64828	-0.243777	0.106584	-1.59196	-0.226193	0.118098	0.703375	0.102062	0.485292	-0.350334	-0.0510349	0.727653	-1.06224	-0.153117	0.293555	-1.49404	-0.217391	0.142146	1.06207	0.153093	0.293629	-1.65247
Firmicutes;Clostridia;Oscillospirales;Ruminococcaceae;Faecalibacterium	1.32009	0.189082	0.193198	-0.588458	-0.085521	0.559042	0.317605	0.0462779	0.752191	1.2729	0.182551	0.209316	0.418445	0.060923	0.677528	1.22861	0.176401	0.225334	1.03269	0.157362	0.307661	-2.73476	-0.370514	0.00877641	0.310221	0.0452041	0.757765	0.665649	0.100991	0.509191	0.610935	0.0887622	0.544186	-1.69031	-0.239388	0.0975922	1.15575	0.166237	0.253627	1.44547	0.206307	0.154962	0.896855	0.132516	0.374569	0.0335791	0.00489796	0.973355	-1.07171
Firmicutes;Bacilli;Erysipelotrichales;Erysipelotrichaceae;Faecalibaculum	0.362423	0.0527911	0.71866	2.15597	0.299996	0.0362366	-1.54714	-0.220138	0.128536	0.571789	0.0831154	0.57019	-0.351464	-0.0511991	0.726811	-0.629848	-0.0914875	0.531844	0.801979	0.122811	0.427079	1.20432	0.173019	0.234496	0.315961	0.0460388	0.753431	0.797986	0.120801	0.429264	-0.441385	-0.0642496	0.660959	-0.254359	-0.0370766	0.800328	0.334144	0.0486821	0.739758	-0.594001	-0.0863206	0.55536	0.513111	0.0762673	0.610384	0.327783	0.0477576	0.744531	1.03417
Firmicutes;Bacilli;Erysipelotrichales;Erysipelotrichaceae;Faecalitalea	-1.9678	-0.275893	0.0550073	1.39612	0.199549	0.169239	0.93705	0.135424	0.353523	-0.736711	-0.106845	0.46496	1.55021	0.220553	0.1278	0.160094	0.0233457	0.873493	-0.763686	-0.11703	0.449323	0.927045	0.134004	0.358639	0.755402	0.109524	0.453777	0.0217738	0.00332046	0.982729	-0.219014	-0.0319302	0.827587	1.53909	0.219048	0.130488	-1.81533	-0.255972	0.0758558	0.508503	0.0739697	0.613479	-1.65127	-0.239022	0.105646	0.939099	0.135714	0.352481	0.0776432
Firmicutes;Clostridia;Peptostreptococcales-Tissierellales;Anaerovoracaceae;Family XIII AD3011 group	-1.43004	-0.204198	0.15932	-0.16911	-0.0246598	0.866436	-1.24337	-0.178453	0.219897	-2.44644	-0.336091	0.0182237	-1.13527	-0.163371	0.26202	-1.37132	-0.196142	0.176787	-0.00849687	-0.00131109	0.993261	1.59321	0.226361	0.117818	0.676257	0.0981658	0.502192	-2.03866	-0.296877	0.0476622	-0.00558141	-0.000814133	0.99557	0.911427	0.131786	0.366722	-1.68797	-0.239075	0.0980437	-2.7797	-0.375749	0.00779974	-2.01495	-0.287674	0.0499075	0.613377	0.0891143	0.542584	-0.556527
Firmicutes;Clostridia;Peptostreptococcales-Tissierellales;Anaerovoracaceae;Family XIII UCG-001	-0.611907	-0.0889025	0.543548	-0.307145	-0.0447568	0.76009	-1.54482	-0.219823	0.129098	-0.0464425	-0.00677419	0.963154	1.23529	0.17733	0.222863	0.869742	0.125856	0.388862	0.409105	0.0630008	0.684542	-0.111393	-0.0162462	0.911779	1.77552	0.250715	0.0822869	-1.33584	-0.199614	0.18863	-0.104191	-0.0151961	0.917461	0.599313	0.0870867	0.551842	-0.892068	-0.129034	0.376901	-0.482195	-0.070162	0.631906	-0.212286	-0.0316299	0.832843	1.88114	0.264612	0.0661551	-0.346271
Firmicutes;Clostridia;Peptostreptococcales-Tissierellales;Family XI;Fenollaria	-0.210009	-0.0306186	0.834568	1.6621	0.235616	0.10315	-1.31823	-0.188824	0.193815	-0.491046	-0.0714435	0.625679	-0.774629	-0.112277	0.442438	0.423	0.0615838	0.674224	NA	NA	NA	0.632764	0.0919075	0.529955	0.917727	0.132681	0.363448	-0.766397	-0.116084	0.447627	0.105742	0.0154222	0.916237	-0.280114	-0.0408248	0.780619	0.210025	0.030621	0.834556	-0.561724	-0.0816622	0.576973	-0.145865	-0.0217391	0.884679	0	0	1	0.365201
Proteobacteria;Alphaproteobacteria;Ferrovibrionales;Ferrovibrionaceae;Ferrovibrio	0.13997	0.0204124	0.889282	0.885168	0.128052	0.380572	-1.65567	-0.234755	0.104452	-0.280114	-0.0408248	0.780619	-1.50445	-0.214347	0.139155	-0.636016	-0.0923758	0.527851	-0.53195	-0.0818066	0.597563	-0.739363	-0.107225	0.463364	1.20781	0.173506	0.233162	-0.228503	-0.0348253	0.820338	0.565808	0.082252	0.574216	-0.632406	-0.0918559	0.530187	0.455846	0.0663454	0.6506	-0.0699846	-0.0102078	0.944503	0	0	1	-1.4295	-0.204124	0.159473	-0.696581
Bacteroidota;Bacteroidia;Chitinophagales;Chitinophagaceae;Ferruginibacter	0.13997	0.0204124	0.889282	0.885168	0.128052	0.380572	-1.65567	-0.234755	0.104452	-0.280114	-0.0408248	0.780619	-1.50445	-0.214347	0.139155	-0.636016	-0.0923758	0.527851	-0.53195	-0.0818066	0.597563	-0.739363	-0.107225	0.463364	1.20781	0.173506	0.233162	-0.228503	-0.0348253	0.820338	0.565808	0.082252	0.574216	-0.632406	-0.0918559	0.530187	0.455846	0.0663454	0.6506	-0.0699846	-0.0102078	0.944503	0	0	1	-1.4295	-0.204124	0.159473	-0.696581
Firmicutes;Clostridia;Oscillospirales;Oscillospiraceae;Flavonifractor	-0.757326	-0.109799	0.452635	-1.25905	-0.180631	0.214229	0.188267	0.0274513	0.851478	-1.29901	-0.186167	0.200278	1.67958	0.237954	0.0996765	0.634829	0.0922048	0.528619	0.647631	0.0994364	0.520748	-1.38375	-0.197851	0.172972	-1.90033	-0.267119	0.063534	0.743004	0.112587	0.46152	-1.53808	-0.21891	0.130736	0.170225	0.0248223	0.865564	-0.0728314	-0.010623	0.942249	-0.295439	-0.0430542	0.76896	-0.470722	-0.069999	0.640113	2.15682	0.300104	0.0361663	-0.609374
Bacteroidota;Bacteroidia;Cytophagales;Flammeovirgaceae;Flexithrix	1.20781	0.173506	0.233162	-0.386882	-0.0563429	0.70059	-0.139977	-0.0204135	0.889276	0.917727	0.132681	0.363448	-0.104976	-0.0153105	0.916842	0.423	0.0615838	0.674224	1.58267	0.237239	0.120999	1.13541	0.163391	0.26196	-0.774569	-0.112268	0.442473	1.08006	0.162518	0.286136	0.105742	0.0154222	0.916237	0	0	1	0.56168	0.0816559	0.577003	-0.24509	-0.0357272	0.807454	1.1847	0.173913	0.242356	0.280114	0.0408248	0.780619	1.18498
Bacteroidota;Bacteroidia;Flavobacteriales;Crocinitomicaceae;Fluviicola	0.561637	0.0816497	0.577032	-0.105358	-0.0153663	0.91654	-0.846056	-0.122481	0.401809	0.703375	0.102062	0.485292	0.917798	0.132691	0.36341	1.28878	0.184752	0.203783	1.4677	0.220878	0.149635	-1.58062	-0.224663	0.120673	1.28127	0.183712	0.206384	-0.304815	-0.0464337	0.761978	0.780357	0.113096	0.439093	-0.774569	-0.112268	0.442473	-0.667916	-0.0969664	0.507454	0.0699846	0.0102078	0.944503	0.58554	0.0869565	0.56111	1.13476	0.163299	0.262232	-0.218913
Bacteroidota;Bacteroidia;Flavobacteriales;Flavobacteriaceae;Formosa	0.13997	0.0204124	0.889282	0.885168	0.128052	0.380572	-1.65567	-0.234755	0.104452	-0.280114	-0.0408248	0.780619	-1.50445	-0.214347	0.139155	-0.636016	-0.0923758	0.527851	-0.53195	-0.0818066	0.597563	-0.739363	-0.107225	0.463364	1.20781	0.173506	0.233162	-0.228503	-0.0348253	0.820338	0.565808	0.082252	0.574216	-0.632406	-0.0918559	0.530187	0.455846	0.0663454	0.6506	-0.0699846	-0.0102078	0.944503	0	0	1	-1.4295	-0.204124	0.159473	-0.696581
Firmicutes;Clostridia;Oscillospirales;Ruminococcaceae;Fournierella	-0.974838	-0.140779	0.334631	0.19262	0.0280854	0.848086	-0.4816	-0.0700758	0.632325	0.180481	0.0263167	0.857551	-1.13252	-0.162986	0.263161	0.910758	0.131691	0.36707	-0.750531	-0.115041	0.457119	-0.340798	-0.0496492	0.734774	1.55466	0.221156	0.126735	-1.0863	-0.163432	0.283397	0.934274	0.13503	0.354938	-1.01296	-0.146169	0.316264	-0.194097	-0.0283006	0.846937	-0.930244	-0.134458	0.356998	-1.46043	-0.212725	0.15112	0.0391275	0.00570724	0.968954	-1.07024
Synergistota;Synergistia;Synergistales;Synergistaceae;Fretibacterium	1.73205	0.244949	0.0898236	1.73891	0.24586	0.0885981	-0.491072	-0.0714471	0.625661	1.65558	0.234743	0.104471	-0.210025	-0.030621	0.834556	1.14136	0.164224	0.259504	NA	NA	NA	1.73309	0.245087	0.0896377	-1.57968	-0.224537	0.120887	1.5652	0.232169	0.124867	0.997194	0.143941	0.323777	-1.65558	-0.234743	0.104471	0.774629	0.112277	0.442438	0.385503	0.0561427	0.701604	1.73205	0.25	0.0901149	-0.491046	-0.0714435	0.625679	1.65247
Firmicutes;Clostridia;Lachnospirales;Lachnospiraceae;Frisingicoccus	-0.345522	-0.0503357	0.731243	0.796046	0.11534	0.430008	-1.43079	-0.2043	0.159107	0.117851	0.0171878	0.906688	-0.581616	-0.0845337	0.563605	-1.30628	-0.187173	0.197815	-0.763686	-0.11703	0.449323	-0.229191	-0.0334122	0.819715	-1.02289	-0.14757	0.311598	-0.725621	-0.109985	0.472002	-1.44399	-0.206106	0.155375	-1.52804	-0.217549	0.133206	0.829216	0.120078	0.411174	-0.869759	-0.125859	0.388852	-0.389631	-0.057985	0.698648	0.364114	0.0530367	0.717406	-0.442664
Firmicutes;Clostridia;Lachnospirales;Lachnospiraceae;Fusicatenibacter	-1.12862	-0.162439	0.264787	1.5613	0.222053	0.125163	-1.66108	-0.23548	0.103354	-1.00423	-0.144935	0.320411	0.0369144	0.00538444	0.97071	0.810995	0.117477	0.421456	0.0771881	0.0119095	0.93884	-0.850832	-0.123162	0.399177	0.402339	0.0585864	0.689259	-1.95968	-0.286336	0.0565353	1.19345	0.171503	0.238682	-0.584998	-0.0850217	0.561347	-1.25659	-0.180289	0.215111	0.00927292	0.00135259	0.992641	-0.763751	-0.113122	0.449002	-0.116873	-0.0170452	0.907459	-1.53206
Fusobacteriota;Fusobacteriia;Fusobacteriales;Fusobacteriaceae;Fusobacterium	0.506005	0.0736082	0.615219	0.0713669	0.0104094	0.943409	0.646364	0.0938657	0.521187	-0.306244	-0.0446258	0.760771	0.195675	0.0285306	0.845708	0.140142	0.0204376	0.889146	0.622958	0.0956835	0.53668	-0.830956	-0.120327	0.4102	-1.85396	-0.261051	0.0700266	1.66028	0.245445	0.104135	-1.12965	-0.162584	0.264357	-0.594471	-0.0863883	0.555048	0.417099	0.0607279	0.678505	0.77148	0.111826	0.444284	0.597611	0.0887351	0.553095	-0.581401	-0.0845027	0.563748	0.077108
Firmicutes;Clostridia;Lachnospirales;Lachnospiraceae;GCA-900066575	1.74813	0.247085	0.0869714	0.815789	0.118161	0.418736	0.3321	0.048385	0.741291	1.5711	0.223378	0.122867	0.215835	0.0314672	0.83005	-1.10159	-0.158648	0.276251	1.35031	0.203976	0.18415	-0.10719	-0.0156334	0.915094	-0.235797	-0.0343742	0.814615	0.81934	0.123984	0.417111	-0.498805	-0.0725663	0.620243	-1.32655	-0.189974	0.191066	0.499639	0.0726871	0.61966	0.949537	0.137195	0.347205	1.1069	0.162805	0.274219	-0.155914	-0.0227365	0.876768	0.42484
Gemmatimonadota;Gemmatimonadetes;Gemmatimonadales;Gemmatimonadaceae;Gemmatimonas	0.13997	0.0204124	0.889282	0.885168	0.128052	0.380572	-1.65567	-0.234755	0.104452	-0.280114	-0.0408248	0.780619	-1.50445	-0.214347	0.139155	-0.636016	-0.0923758	0.527851	-0.53195	-0.0818066	0.597563	-0.739363	-0.107225	0.463364	1.20781	0.173506	0.233162	-0.228503	-0.0348253	0.820338	0.565808	0.082252	0.574216	-0.632406	-0.0918559	0.530187	0.455846	0.0663454	0.6506	-0.0699846	-0.0102078	0.944503	0	0	1	-1.4295	-0.204124	0.159473	-0.696581
Proteobacteria;Gammaproteobacteria;Enterobacterales;Alteromonadaceae;Glaciecola	0.00665767	0.000971121	0.994716	2.16042	0.300559	0.0358709	0.129521	0.0188893	0.897498	0.0845588	0.0123332	0.932971	-1.26544	-0.181516	0.211953	-0.093074	-0.013575	0.92624	-1.11392	-0.169397	0.271648	-0.467046	-0.0679681	0.642625	0.780631	0.113136	0.438934	0.107681	0.0164191	0.914749	-0.506397	-0.0736648	0.614946	-1.25554	-0.180143	0.21549	0.590764	0.0858537	0.557509	-0.121207	-0.0176771	0.904044	0.0978344	0.0145827	0.922498	-0.93328	-0.134889	0.355446	-0.102932
Actinobacteriota;Coriobacteriia;Coriobacteriales;Eggerthellaceae;Gordonibacter	0.928612	0.134226	0.357835	-0.865947	-0.125316	0.390918	1.41467	0.202094	0.163755	0.126525	0.0184524	0.899856	0.171458	0.0250019	0.8646	-1.16985	-0.168209	0.24796	2.25386	0.328481	0.0294826	-0.217531	-0.0317142	0.828736	-0.86791	-0.125595	0.389854	0.256642	0.0391076	0.798679	-1.49358	-0.212868	0.141968	-0.581547	-0.0845238	0.563651	0.637341	0.0925666	0.526995	0.570294	0.0828996	0.571195	0.758832	0.112403	0.45191	-0.0204038	-0.00297619	0.983808	-0.165308
Firmicutes;Bacilli;Lactobacillales;Carnobacteriaceae;Granulicatella	-0.0132582	-0.0019339	0.989478	2.42909	0.333975	0.019014	-1.03092	-0.148703	0.307856	0.796388	0.115389	0.429811	-0.0073662	-0.00107447	0.994154	0.305484	0.0445153	0.761346	0.219392	0.0338335	0.827408	0.0751761	0.0109649	0.940394	-0.485874	-0.0706947	0.629314	-0.809352	-0.122496	0.422769	0.213799	0.0311706	0.831629	-1.43114	-0.204348	0.159006	0.483685	0.0703777	0.630856	-0.517138	-0.0752186	0.607485	0.0641075	0.00955614	0.949169	1.0461	0.150844	0.300863	0.113828
Proteobacteria;Gammaproteobacteria;Enterobacterales;Pasteurellaceae;Haemophilus	0.257817	0.0375798	0.797674	0.758518	0.10997	0.451928	0.844052	0.122195	0.402916	1.59512	0.22662	0.117388	0.5102	0.074215	0.6123	2.4442	0.335818	0.018324	-0.102159	-0.0157615	0.919117	-1.47081	-0.209767	0.148006	0.421872	0.0614202	0.675042	0.186618	0.0284474	0.852838	1.94055	0.272358	0.0583247	-1.1693	-0.168132	0.248179	0.369704	0.0538487	0.713264	0.970074	0.140104	0.336976	0.150822	0.0224775	0.88079	0.271623	0.0395892	0.787102	-1.68178
Proteobacteria;Gammaproteobacteria;Enterobacterales;Hafniaceae;Hafnia-Obesumbacterium	-0.491046	-0.0714435	0.625679	-1.17572	-0.169029	0.245628	-1.73214	-0.244961	0.0898067	-0.0699739	-0.0102062	0.944511	0.56168	0.0816559	0.577003	0.423	0.0615838	0.674224	-0.53195	-0.0818066	0.597563	-1.58062	-0.224663	0.120673	0.989739	0.142887	0.32737	-0.844248	-0.127693	0.403203	0.105742	0.0154222	0.916237	0.917727	0.132681	0.363448	-1.20791	-0.173519	0.233126	0.881971	0.127597	0.382281	-0.365116	-0.0543478	0.716735	-0.280114	-0.0408248	0.780619	-1.4944
Bdellovibrionota;Bdellovibrionia;Bacteriovoracales;Bacteriovoracaceae;Halobacteriovorax	-0.420611	-0.0612372	0.675956	-1.47256	-0.210005	0.147534	0.703412	0.102067	0.485269	-0.13997	-0.0204124	0.889282	0.810321	0.11738	0.42184	1.6655	0.236071	0.102466	-0.53195	-0.0818066	0.597563	0.350505	0.0510597	0.727526	0.350308	0.051031	0.727673	0.922452	0.139301	0.36144	1.74565	0.246756	0.087406	0.350308	0.051031	0.727673	-0.917798	-0.132691	0.36341	0.881971	0.127597	0.382281	0.145865	0.0217391	0.884679	-0.0699739	-0.0102062	0.944511	0.808053
Proteobacteria;Alphaproteobacteria;Rhodobacterales;Rhodobacteraceae;HIMB11	0.422112	0.0614549	0.674868	0.593655	0.0862707	0.555589	0.87475	0.126569	0.386158	0.660052	0.0958353	0.512442	0.118613	0.017299	0.906087	0.690881	0.100267	0.493039	-1.11392	-0.169397	0.271648	-0.88049	-0.127386	0.383074	0.942751	0.136232	0.350629	1.25989	0.18868	0.214504	0.654434	0.0950271	0.516022	-0.849066	-0.12291	0.400149	0.325214	0.0473841	0.746462	1.19881	0.172251	0.236612	0.784174	0.116107	0.437047	-0.859619	-0.124414	0.394363	0.0504954
Proteobacteria;Alphaproteobacteria;Caulobacterales;Hyphomonadaceae;Hirschia	0.472444	0.06875	0.638796	-0.368139	-0.0536213	0.714423	1.22288	0.175604	0.22747	0.826164	0.119643	0.412885	1.51727	0.216088	0.135896	2.51824	0.344798	0.0152582	-0.763686	-0.11703	0.449323	-0.88514	-0.128048	0.380587	1.4494	0.206845	0.153865	0.926013	0.139828	0.359608	1.28289	0.183936	0.205821	-0.624894	-0.0907738	0.535063	0.589844	0.0857208	0.558121	1.46054	0.208365	0.150796	0.745274	0.11042	0.459981	0.00204037	0.000297619	0.998381	-0.37101
Firmicutes;Bacilli;Erysipelotrichales;Erysipelotrichaceae;Holdemanella	-0.651868	-0.0946578	0.517661	-2.25229	-0.312118	0.0290147	-2.40504	-0.331033	0.020161	-0.589038	-0.0856046	0.558657	-0.289002	-0.0421179	0.77385	2.20611	0.306325	0.0323001	0.447199	0.0688406	0.657029	-2.73785	-0.370875	0.00870586	1.66721	0.236301	0.102123	-1.17199	-0.175939	0.247652	2.55303	0.348985	0.0139852	0.600956	0.0873236	0.550757	-1.45836	-0.208068	0.151391	-0.0102149	-0.00149	0.991893	-0.632531	-0.0938757	0.530241	-0.562837	-0.0818229	0.576221	-1.25094
Firmicutes;Bacilli;Erysipelotrichales;Erysipelotrichaceae;Holdemania	-0.662298	-0.0961584	0.511015	0.670247	0.0973016	0.505981	-0.755414	-0.109526	0.45377	-2.04195	-0.285456	0.0467906	0.854815	0.12373	0.39699	0.975649	0.140893	0.334233	1.28152	0.193986	0.207043	-1.03473	-0.149241	0.306088	-1.54729	-0.220158	0.128501	-1.53632	-0.228109	0.131787	-0.91499	-0.132292	0.364867	-0.972417	-0.140436	0.335821	1.2765	0.18305	0.208051	-0.915791	-0.132406	0.364452	-1.66725	-0.241201	0.102411	2.65231	0.360818	0.0108667	-2.65044
Firmicutes;Clostridia;Lachnospirales;Lachnospiraceae;Howardella	-1.26939	-0.182065	0.210552	0.71704	0.104024	0.476898	0.754817	0.10944	0.454124	-0.90698	-0.131154	0.369044	-2.19671	-0.305141	0.0330082	-1.56353	-0.222355	0.124636	-1.28105	-0.193918	0.207206	0.744235	0.107924	0.460439	-0.0138846	-0.00202527	0.988981	-0.881622	-0.133247	0.382883	-0.290611	-0.042352	0.772627	0.818253	0.118513	0.417342	-1.6303	-0.231353	0.109722	-1.4684	-0.209438	0.148656	-0.901164	-0.133142	0.372299	-0.709488	-0.10294	0.481527	0.231581
Firmicutes;Bacilli;Lactobacillales;Lactobacillaceae;HT002	1.50433	0.21433	0.139186	1.21245	0.174151	0.231401	-0.917774	-0.132687	0.363423	1.13476	0.163299	0.262232	-0.632455	-0.0918629	0.530155	-0.850874	-0.123168	0.399154	2.43537	0.351768	0.0192022	1.43034	0.204239	0.159234	-1.13476	-0.163299	0.262232	0.844248	0.127693	0.403203	-1.36555	-0.195348	0.17858	-0.917727	-0.132681	0.363448	1.50445	0.214347	0.139155	-0.667967	-0.0969738	0.507422	1.57274	0.228261	0.122784	0.210009	0.0306186	0.834568	1.4944
Firmicutes;Clostridia;Lachnospirales;Lachnospiraceae;Hungatella	-0.126391	-0.0184329	0.899962	0.590895	0.0858724	0.557422	-1.53857	-0.218977	0.130615	-0.361483	-0.0526546	0.719358	0.433088	0.0630468	0.666932	0.71374	0.10355	0.478917	0.510517	0.0785312	0.612362	0.025651	0.00374156	0.979644	-1.19658	-0.171939	0.237473	0.264851	0.0403565	0.79239	-1.00397	-0.144898	0.320536	-0.825773	-0.119587	0.413105	1.11456	0.160469	0.270705	-1.45182	-0.207175	0.153195	-0.175702	-0.0261832	0.861316	2.3144	0.319856	0.0250645	-0.613771
Planctomycetota;Phycisphaerae;Phycisphaerales;Phycisphaeraceae;I-8	0.13997	0.0204124	0.889282	0.885168	0.128052	0.380572	-1.65567	-0.234755	0.104452	-0.280114	-0.0408248	0.780619	-1.50445	-0.214347	0.139155	-0.636016	-0.0923758	0.527851	-0.53195	-0.0818066	0.597563	-0.739363	-0.107225	0.463364	1.20781	0.173506	0.233162	-0.228503	-0.0348253	0.820338	0.565808	0.082252	0.574216	-0.632406	-0.0918559	0.530187	0.455846	0.0663454	0.6506	-0.0699846	-0.0102078	0.944503	0	0	1	-1.4295	-0.204124	0.159473	-0.696581
Bacteroidota;Ignavibacteria;Ignavibacteriales;Ignavibacteriaceae;Ignavibacterium	0.13997	0.0204124	0.889282	0.885168	0.128052	0.380572	-1.65567	-0.234755	0.104452	-0.280114	-0.0408248	0.780619	-1.50445	-0.214347	0.139155	-0.636016	-0.0923758	0.527851	-0.53195	-0.0818066	0.597563	-0.739363	-0.107225	0.463364	1.20781	0.173506	0.233162	-0.228503	-0.0348253	0.820338	0.565808	0.082252	0.574216	-0.632406	-0.0918559	0.530187	0.455846	0.0663454	0.6506	-0.0699846	-0.0102078	0.944503	0	0	1	-1.4295	-0.204124	0.159473	-0.696581
Firmicutes;Clostridia;Oscillospirales;Ruminococcaceae;Incertae Sedis	-2.21146	-0.306997	0.0319038	0.477186	0.0694368	0.635441	0.269122	0.0392252	0.789014	-1.71571	-0.242775	0.0928017	0.0628002	0.00915997	0.950192	-1.06304	-0.15323	0.293194	0.915552	0.139884	0.365129	1.58881	0.225768	0.118809	-1.22936	-0.176505	0.225058	-1.85183	-0.271772	0.0709245	-1.53835	-0.218947	0.130668	0.70851	0.102799	0.482128	-1.09685	-0.157983	0.278296	-2.03634	-0.284735	0.0473729	-2.5377	-0.353826	0.0146917	2.14914	0.299131	0.0368038	-0.716108
Firmicutes;Clostridia;Peptostreptococcales-Tissierellales;Peptostreptococcaceae;Intestinibacter	0.960285	0.138718	0.341826	0.735093	0.106613	0.465935	3.10751	0.412845	0.00319786	1.33424	0.191034	0.188555	-0.345542	-0.0503386	0.731229	-1.58753	-0.225596	0.119097	-0.329463	-0.0507717	0.743443	1.80005	0.253956	0.0782728	0.395184	0.057548	0.694495	0.933795	0.14098	0.355624	-1.47905	-0.210889	0.145799	-1.84472	-0.259838	0.0713848	1.20742	0.17345	0.233314	1.59484	0.226581	0.117452	-0.0321046	-0.00478582	0.974531	-1.56873	-0.223058	0.123419	0.51476
Firmicutes;Clostridia;Oscillospirales;Oscillospiraceae;Intestinimonas	-1.65694	-0.234926	0.104193	1.63687	0.232234	0.108338	-0.684575	-0.0993614	0.496974	-2.19515	-0.304945	0.0331268	-0.905058	-0.130881	0.370051	-0.997207	-0.143943	0.32377	1.84971	0.274457	0.0713999	0.880514	0.12739	0.383061	-1.92941	-0.270909	0.0597292	-2.38424	-0.341707	0.0215975	-1.84227	-0.259516	0.0717488	0.115506	0.0168459	0.908536	-0.207521	-0.0302561	0.8365	-2.11767	-0.295135	0.0395214	-2.19654	-0.311183	0.0332465	1.61426	0.229196	0.113166	-1.06933
Proteobacteria;Alphaproteobacteria;Rhodobacterales;Rhodobacteraceae;Jannaschia	0	0	1	0.885168	0.128052	0.380572	1.50441	0.214341	0.139166	0.350308	0.051031	0.727673	-0.56168	-0.0816559	0.577003	-1.5891	-0.225807	0.118743	-0.53195	-0.0818066	0.597563	0.280272	0.0408478	0.780499	-1.4295	-0.204124	0.159473	1.32003	0.197343	0.193811	-1.14336	-0.164504	0.25868	-0.13997	-0.0204124	0.889282	-0.667916	-0.0969664	0.507454	0.280157	0.0408311	0.780586	0.438425	0.0652174	0.663176	-0.350308	-0.051031	0.727673	1.33866
Acidobacteriota;Blastocatellia;Blastocatellales;Blastocatellaceae;JGI 0001001-H03	0.13997	0.0204124	0.889282	0.885168	0.128052	0.380572	-1.65567	-0.234755	0.104452	-0.280114	-0.0408248	0.780619	-1.50445	-0.214347	0.139155	-0.636016	-0.0923758	0.527851	-0.53195	-0.0818066	0.597563	-0.739363	-0.107225	0.463364	1.20781	0.173506	0.233162	-0.228503	-0.0348253	0.820338	0.565808	0.082252	0.574216	-0.632406	-0.0918559	0.530187	0.455846	0.0663454	0.6506	-0.0699846	-0.0102078	0.944503	0	0	1	-1.4295	-0.204124	0.159473	-0.696581
Actinobacteriota;Actinobacteria;Micrococcales;Micrococcaceae;Kocuria	-1.20781	-0.173506	0.233162	-0.813314	-0.117808	0.420139	0.420632	0.0612404	0.675941	-1.35516	-0.193918	0.181845	1.35527	0.193933	0.181811	1.43795	0.205279	0.157074	-0.53195	-0.0818066	0.597563	-0.990306	-0.142967	0.327095	0.703375	0.102062	0.485292	-0.0761267	-0.0116084	0.939671	1.59196	0.226193	0.118098	-0.210009	-0.0306186	0.834568	1.42962	0.20414	0.159441	-0.491122	-0.0714544	0.625626	-1.1847	-0.173913	0.242356	1.65558	0.234743	0.104471	-1.65247
Proteobacteria;Gammaproteobacteria;Enterobacterales;Enterobacteriaceae;Kosakonia	-1.4295	-0.204124	0.159473	-1.47256	-0.210005	0.147534	0.350326	0.0510336	0.72766	-0.420611	-0.0612372	0.675956	-0.917798	-0.132691	0.36341	0.423	0.0615838	0.674224	-0.53195	-0.0818066	0.597563	-0.846494	-0.122543	0.401567	-0.350308	-0.051031	0.727673	-0.457841	-0.0696506	0.649372	0.105742	0.0154222	0.916237	1.50433	0.21433	0.139186	-1.28137	-0.183726	0.206349	0.385503	0.0561427	0.701604	-1.26128	-0.184783	0.213708	-1.28127	-0.183712	0.206384	0.0729364
Firmicutes;Clostridia;Lachnospirales;Lachnospiraceae;Lachnoanaerobaculum	-0.989739	-0.142887	0.32737	1.54797	0.22025	0.128338	-1.06213	-0.153101	0.293604	0.491046	0.0714435	0.625679	-0.280136	-0.040828	0.780603	-1.21486	-0.174488	0.230486	-0.53195	-0.0818066	0.597563	-0.491324	-0.0714836	0.625484	-0.632406	-0.0918559	0.530187	-1.40112	-0.208952	0.168356	-0.780357	-0.113096	0.439093	-1.57968	-0.224537	0.120887	0.917798	0.132691	0.36341	-0.667967	-0.0969738	0.507422	-0.882523	-0.130435	0.382184	0.774569	0.112268	0.442473	-0.88273
Firmicutes;Clostridia;Lachnospirales;Lachnospiraceae;Lachnoclostridium	0.603949	0.0877551	0.548782	-2.53482	-0.346795	0.0146391	-0.248518	-0.0362263	0.804816	-0.29198	-0.042551	0.771587	0.36958	0.0538307	0.713355	0.776694	0.112572	0.441231	1.09939	0.167251	0.277858	-1.71965	-0.2433	0.0920753	-0.602533	-0.087551	0.549715	0.377321	0.0574459	0.707791	-0.265172	-0.0386504	0.792037	0.432484	0.0629592	0.667367	0.993575	0.143429	0.325518	0.798429	0.115681	0.428638	0.372129	0.0553885	0.711544	-0.247104	-0.0360204	0.805904	-0.343385
Firmicutes;Clostridia;Lachnospirales;Lachnospiraceae;Lachnospira	-0.00489702	-0.000714304	0.996113	-0.268789	-0.0391768	0.789269	-0.37731	-0.0549532	0.707642	0.0552682	0.00806143	0.956159	-0.0813375	-0.0118635	0.935519	0.108358	0.0158036	0.914173	-1.48047	-0.222705	0.14621	-2.50215	-0.342854	0.0158818	0.979816	0.141483	0.332194	-1.19893	-0.179854	0.237121	-0.337448	-0.0491623	0.737282	0.729911	0.10587	0.469067	0.0867608	0.0126544	0.93123	1.58398	0.225117	0.119905	-0.709843	-0.10523	0.481464	-1.33232	-0.19077	0.189178	-0.835847
Firmicutes;Clostridia;Lachnospirales;Lachnospiraceae;Lachnospiraceae FCS020 group	-0.407635	-0.0593549	0.685392	0.940487	0.135911	0.351776	-1.42243	-0.203156	0.161506	-0.220721	-0.0321787	0.826266	0.273215	0.0398209	0.785885	-0.366864	-0.0534362	0.715367	0.894534	0.136733	0.376134	0.249646	0.0363905	0.803949	-0.443062	-0.0644927	0.659754	-0.566003	-0.0859949	0.574334	-1.27064	-0.182238	0.21011	0.687496	0.0997811	0.495149	-1.46302	-0.208705	0.150117	-1.86119	-0.261999	0.0689781	-0.181265	-0.0270115	0.856974	2.66183	0.361943	0.0106039	0.192457
Firmicutes;Clostridia;Lachnospirales;Lachnospiraceae;Lachnospiraceae ND3007 group	-0.484453	-0.070489	0.630314	0.117228	0.0170969	0.907179	-0.621791	-0.0903268	0.537084	-1.11663	-0.160759	0.269828	0.922794	0.1334	0.360828	-1.73463	-0.245292	0.0893601	-0.293957	-0.045312	0.770238	-1.36046	-0.194647	0.180175	-0.170463	-0.0248569	0.865378	-1.29865	-0.194269	0.200986	-0.754076	-0.109334	0.454565	0.512659	0.0745708	0.610591	-1.04562	-0.150775	0.301086	-0.81079	-0.117447	0.421573	-1.13396	-0.166676	0.262817	0.901728	0.130407	0.371799	-1.89339
Firmicutes;Clostridia;Lachnospirales;Lachnospiraceae;Lachnospiraceae NK4A136 group	1.41342	0.201921	0.164122	1.26822	0.181903	0.210966	-1.15121	-0.165602	0.25547	1.76048	0.248723	0.0848322	-0.615501	-0.0894204	0.541193	-0.731192	-0.106054	0.468292	1.3867	0.209237	0.172849	2.05438	0.287051	0.0455231	-0.442269	-0.0643777	0.660323	1.35912	0.202951	0.181195	-0.180729	-0.0263528	0.857358	-0.119113	-0.0173718	0.905694	0.326153	0.0475205	0.745757	-0.715033	-0.103736	0.478126	1.80122	0.259324	0.0783717	0.433811	0.0631515	0.666411	2.73902
Firmicutes;Clostridia;Lachnospirales;Lachnospiraceae;Lachnospiraceae NK4B4 group	-1.35516	-0.193918	0.181845	1.32324	0.189517	0.192155	0.491072	0.0714471	0.625661	-1.4295	-0.204124	0.159473	-0.420643	-0.0612419	0.675933	-0.564837	-0.0821118	0.574871	-0.53195	-0.0818066	0.597563	0.491324	0.0714836	0.625484	0.0699739	0.0102062	0.944511	-1.48283	-0.22056	0.145413	-0.565808	-0.082252	0.574216	1.4295	0.204124	0.159473	-0.174996	-0.0255175	0.861835	-0.810384	-0.117389	0.421804	-1.33834	-0.195652	0.187509	0.632406	0.0918559	0.530187	-0.292005
Firmicutes;Clostridia;Lachnospirales;Lachnospiraceae;Lachnospiraceae UCG-001	0.94027	0.13588	0.351887	0.417487	0.0607842	0.678223	0.0676013	0.00986019	0.94639	1.63431	0.231891	0.108874	-0.0916188	-0.0133628	0.92739	0.0824701	0.0120286	0.934623	1.47152	0.221424	0.148605	0.140469	0.0204852	0.88889	-0.0997403	-0.0145471	0.920975	1.56707	0.232431	0.124428	0.0520947	0.00759857	0.958674	-0.025856	-0.00377146	0.979482	0.852435	0.12339	0.398296	-0.0779539	-0.01137	0.938196	1.22555	0.17972	0.226742	0.378069	0.0550634	0.707081	1.08253
Firmicutes;Clostridia;Lachnospirales;Lachnospiraceae;Lachnospiraceae UCG-003	0.628705	0.0913229	0.532586	0.745144	0.108054	0.459895	1.03549	0.149347	0.30574	1.2488	0.179208	0.217922	-1.04009	-0.149996	0.30362	-2.57833	-0.352017	0.0131211	-1.11392	-0.169397	0.271648	1.3334	0.190918	0.188828	-0.871687	-0.126133	0.387811	-0.291973	-0.0444814	0.771711	1.08323	0.156069	0.284231	-1.00043	-0.144398	0.322228	0.861194	0.124638	0.393504	-0.72448	-0.105091	0.472362	-0.0649847	-0.0096869	0.948474	-0.266838	-0.0388928	0.790762	-0.143758
Firmicutes;Clostridia;Lachnospirales;Lachnospiraceae;Lachnospiraceae UCG-004	0.525069	0.0763655	0.602004	-1.21135	-0.173999	0.231816	0.176446	0.0257287	0.860702	0.676588	0.0982134	0.501984	-0.886478	-0.128239	0.379873	-1.05106	-0.151542	0.298606	1.28677	0.194751	0.205222	-0.996392	-0.143828	0.324162	-0.731336	-0.106075	0.468204	0.881936	0.133294	0.382715	-0.380976	-0.0554854	0.704938	-0.153319	-0.0223583	0.878803	-0.622016	-0.0903591	0.536938	0.824575	0.119416	0.413778	0.72129	0.106907	0.474462	-1.29937	-0.186217	0.200155	0.713562
Firmicutes;Clostridia;Lachnospirales;Lachnospiraceae;Lachnospiraceae UCG-006	0.337068	0.0491071	0.737566	1.92509	0.270347	0.0602818	-0.716	-0.103874	0.477534	0.87209	0.12619	0.387593	0.571281	0.0830421	0.570531	-0.320449	-0.0466914	0.750048	1.32389	0.200147	0.1927	1.9805	0.277537	0.0535175	-0.425213	-0.0619048	0.672622	1.10653	0.166392	0.274649	-0.91025	-0.131619	0.367335	0.120401	0.0175595	0.904679	0.0918321	0.0133939	0.927222	-0.659106	-0.0956992	0.513044	0.610162	0.0905837	0.544824	1.35394	0.19375	0.182231	1.73197
Firmicutes;Clostridia;Lachnospirales;Lachnospiraceae;Lachnospiraceae UCG-010	0.303272	0.0441936	0.763021	0.956575	0.138192	0.343676	-0.0222713	-0.00324858	0.982326	1.39476	0.199362	0.169647	-0.241254	-0.0351687	0.810408	-0.53023	-0.0771117	0.598449	0.435803	0.0670944	0.665211	1.98766	0.278462	0.0526929	-0.717575	-0.1041	0.476571	1.55965	0.23139	0.126173	-0.275433	-0.0401437	0.784191	0.68496	0.0994166	0.496734	-1.00081	-0.144452	0.322043	-1.24182	-0.178237	0.220466	1.11056	0.163329	0.272658	1.17168	0.168464	0.247231	2.72981
Firmicutes;Bacilli;Lactobacillales;Lactobacillaceae;Lactiplantibacillus	0.846012	0.122474	0.401833	-0.386882	-0.0563429	0.70059	1.13482	0.163308	0.262207	1.57968	0.224537	0.120887	1.65571	0.234761	0.104443	-1.06823	-0.15396	0.290873	-0.53195	-0.0818066	0.597563	1.06268	0.153179	0.293355	-0.491046	-0.0714435	0.625679	1.64828	0.243777	0.106584	-1.217	-0.174785	0.229679	-0.561637	-0.0816497	0.577032	1.35527	0.193933	0.181811	1.28147	0.18374	0.206313	1.41591	0.206522	0.163685	1.20781	0.173506	0.233162	1.57312
Firmicutes;Bacilli;Lactobacillales;Lactobacillaceae;Lactobacillus	-0.3286	-0.0478763	0.743918	1.41836	0.202598	0.162683	-0.232498	-0.0338939	0.817161	0.940125	0.13586	0.35196	1.66787	0.236389	0.101992	-0.59815	-0.086919	0.552611	0.194277	0.0299641	0.846896	1.17602	0.16907	0.245511	-0.479187	-0.0697265	0.634028	0.899771	0.13594	0.373253	-0.827202	-0.119791	0.412303	-0.938071	-0.135568	0.353004	1.75169	0.247558	0.0863496	-0.371099	-0.0540512	0.712232	0.172517	0.0257088	0.863805	2.71541	0.368249	0.0092307	0.794817
Firmicutes;Bacilli;Lactobacillales;Streptococcaceae;Lactococcus	0.0147415	0.00215026	0.988301	-0.143062	-0.0208632	0.886853	-1.49504	-0.213066	0.14159	0.899502	0.130091	0.372971	-1.21011	-0.173826	0.232286	0.386058	0.0562232	0.701196	-0.243692	-0.0375759	0.808656	-0.183208	-0.0267141	0.855423	0.923464	0.133495	0.360482	-0.0332505	-0.00507059	0.973629	0.220392	0.0321308	0.826521	-0.0761689	-0.0111097	0.939608	-0.27788	-0.0404997	0.782323	0.434581	0.0632632	0.665855	0.504386	0.0749778	0.616451	-1.11899	-0.16109	0.268829	0.666913
Bacteroidota;Bacteroidia;Sphingobacteriales;Lentimicrobiaceae;Lentimicrobium	0.13997	0.0204124	0.889282	0.885168	0.128052	0.380572	-1.65567	-0.234755	0.104452	-0.280114	-0.0408248	0.780619	-1.50445	-0.214347	0.139155	-0.636016	-0.0923758	0.527851	-0.53195	-0.0818066	0.597563	-0.739363	-0.107225	0.463364	1.20781	0.173506	0.233162	-0.228503	-0.0348253	0.820338	0.565808	0.082252	0.574216	-0.632406	-0.0918559	0.530187	0.455846	0.0663454	0.6506	-0.0699846	-0.0102078	0.944503	0	0	1	-1.4295	-0.204124	0.159473	-0.696581
Spirochaetota;Leptospirae;Leptospirales;Leptospiraceae;Leptospira	0.13997	0.0204124	0.889282	0.885168	0.128052	0.380572	-1.65567	-0.234755	0.104452	-0.280114	-0.0408248	0.780619	-1.50445	-0.214347	0.139155	-0.636016	-0.0923758	0.527851	-0.53195	-0.0818066	0.597563	-0.739363	-0.107225	0.463364	1.20781	0.173506	0.233162	-0.228503	-0.0348253	0.820338	0.565808	0.082252	0.574216	-0.632406	-0.0918559	0.530187	0.455846	0.0663454	0.6506	-0.0699846	-0.0102078	0.944503	0	0	1	-1.4295	-0.204124	0.159473	-0.696581
Firmicutes;Bacilli;Lactobacillales;Lactobacillaceae;Leuconostoc	0.260263	0.037936	0.795798	-0.006336	-0.000924201	0.994971	-0.775931	-0.112463	0.441677	1.25968	0.180718	0.214005	-0.782387	-0.113387	0.437911	-0.687347	-0.0997597	0.495242	-0.94975	-0.145001	0.347673	-0.488838	-0.0711238	0.62723	0.0740712	0.0108038	0.941268	-0.631932	-0.0959244	0.530777	-1.35565	-0.193985	0.18169	-2.57291	-0.351368	0.013302	1.49291	0.212777	0.142143	1.27626	0.183017	0.208136	0.529735	0.0787231	0.5989	-1.08478	-0.156286	0.283554	0.645613
Firmicutes;Bacilli;Lactobacillales;Lactobacillaceae;Levilactobacillus	0.420611	0.0612372	0.675956	0.492882	0.0717092	0.624391	0.774609	0.112274	0.44245	0.774569	0.112268	0.442473	-0.70343	-0.10207	0.485258	1.36313	0.195016	0.179336	2.18167	0.319046	0.034781	0.210127	0.0306358	0.834477	-1.73205	-0.244949	0.0898236	1.15954	0.174126	0.252636	1.217	0.174785	0.229679	-1.06207	-0.153093	0.293629	0.455846	0.0663454	0.6506	0.703484	0.102078	0.485225	0.807863	0.119565	0.423419	-0.917727	-0.132681	0.363448	0.585677
Bacteroidota;Bacteroidia;Chitinophagales;Saprospiraceae;Lewinella	0.472444	0.06875	0.638796	-0.368139	-0.0536213	0.714423	1.22288	0.175604	0.22747	0.826164	0.119643	0.412885	1.51727	0.216088	0.135896	2.51824	0.344798	0.0152582	-0.763686	-0.11703	0.449323	-0.88514	-0.128048	0.380587	1.4494	0.206845	0.153865	0.926013	0.139828	0.359608	1.28289	0.183936	0.205821	-0.624894	-0.0907738	0.535063	0.589844	0.0857208	0.558121	1.46054	0.208365	0.150796	0.745274	0.11042	0.459981	0.00204037	0.000297619	0.998381	-0.37101
Actinobacteriota;Coriobacteriia;Coriobacteriales;Atopobiaceae;Libanicoccus	-0.0816207	-0.0119048	0.935295	-0.895331	-0.129498	0.375173	-0.813701	-0.117863	0.41992	-0.519742	-0.0755952	0.605683	-0.464261	-0.0675647	0.644604	0.234055	0.0341206	0.815959	0.680278	0.104396	0.500061	-1.34392	-0.19237	0.185425	0.62696	0.0910714	0.53372	-0.868798	-0.131343	0.389781	1.17405	0.168796	0.24629	-0.414954	-0.0604167	0.680064	-0.683894	-0.0992635	0.4974	-1.03817	-0.149725	0.304504	-0.237444	-0.0353739	0.81339	0.277718	0.0404762	0.782447	-0.986518
Firmicutes;Bacilli;Lactobacillales;Lactobacillaceae;Ligilactobacillus	-1.57381	-0.223744	0.122239	0.45493	0.0662128	0.651254	-1.4819	-0.211277	0.145042	-1.3519	-0.193469	0.182877	-0.0549333	-0.00801258	0.956424	-0.352723	-0.0513819	0.725873	0.57704	0.0886884	0.566993	0.00833383	0.00121561	0.993386	0.0175588	0.0025612	0.986065	-1.58755	-0.235301	0.119716	-2.0397	-0.285167	0.0470235	0.870462	0.125959	0.388472	-0.0945632	-0.0137922	0.925064	-0.251207	-0.0366177	0.802749	-1.49646	-0.217727	0.141515	1.35715	0.194192	0.181216	-0.290829
Proteobacteria;Alphaproteobacteria;Rhodobacterales;Rhodobacteraceae;Limibaculum	0.491046	0.0714435	0.625679	0.492882	0.0717092	0.624391	0.917774	0.132687	0.363423	0.13997	0.0204124	0.889282	1.42962	0.20414	0.159441	-1.43795	-0.205279	0.157074	-0.53195	-0.0818066	0.597563	-0.918252	-0.132755	0.363176	-1.06207	-0.153093	0.293629	1.00104	0.15091	0.322406	-1.44051	-0.20563	0.156352	1.28127	0.183712	0.206384	-1.50445	-0.214347	0.139155	1.65584	0.234779	0.104416	0.6594	0.0978261	0.512999	-1.06207	-0.153093	0.293629	1.26158
Proteobacteria;Gammaproteobacteria;Pseudomonadales;Litoricolaceae;Litoricola	0.472444	0.06875	0.638796	-0.368139	-0.0536213	0.714423	1.22288	0.175604	0.22747	0.826164	0.119643	0.412885	1.51727	0.216088	0.135896	2.51824	0.344798	0.0152582	-0.763686	-0.11703	0.449323	-0.88514	-0.128048	0.380587	1.4494	0.206845	0.153865	0.926013	0.139828	0.359608	1.28289	0.183936	0.205821	-0.624894	-0.0907738	0.535063	0.589844	0.0857208	0.558121	1.46054	0.208365	0.150796	0.745274	0.11042	0.459981	0.00204037	0.000297619	0.998381	-0.37101
Proteobacteria;Gammaproteobacteria;Xanthomonadales;Xanthomonadaceae;Lysobacter	0.13997	0.0204124	0.889282	0.885168	0.128052	0.380572	-1.65567	-0.234755	0.104452	-0.280114	-0.0408248	0.780619	-1.50445	-0.214347	0.139155	-0.636016	-0.0923758	0.527851	-0.53195	-0.0818066	0.597563	-0.739363	-0.107225	0.463364	1.20781	0.173506	0.233162	-0.228503	-0.0348253	0.820338	0.565808	0.082252	0.574216	-0.632406	-0.0918559	0.530187	0.455846	0.0663454	0.6506	-0.0699846	-0.0102078	0.944503	0	0	1	-1.4295	-0.204124	0.159473	-0.696581
Desulfobacterota;Desulfovibrionia;Desulfovibrionales;Desulfovibrionaceae;Mailhella	-2.2598	-0.313057	0.0285094	-0.723709	-0.10498	0.472831	-1.27107	-0.182298	0.209958	-1.56221	-0.222177	0.124947	-1.61837	-0.229749	0.112275	1.05769	0.152476	0.295603	-1.68204	-0.251221	0.0999822	0.0935435	0.0136435	0.925869	1.06018	0.152827	0.29448	-1.34504	-0.200934	0.185663	0.707814	0.102699	0.482556	0.471892	0.06867	0.639188	-0.99707	-0.143923	0.323836	-3.05625	-0.407172	0.00368906	-1.93056	-0.276565	0.0598539	0.354203	0.0515969	0.724771	-0.184508
Bacteroidota;Bacteroidia;Flavobacteriales;Flavobacteriaceae;Maribacter	0.472444	0.06875	0.638796	-0.368139	-0.0536213	0.714423	1.22288	0.175604	0.22747	0.826164	0.119643	0.412885	1.51727	0.216088	0.135896	2.51824	0.344798	0.0152582	-0.763686	-0.11703	0.449323	-0.88514	-0.128048	0.380587	1.4494	0.206845	0.153865	0.926013	0.139828	0.359608	1.28289	0.183936	0.205821	-0.624894	-0.0907738	0.535063	0.589844	0.0857208	0.558121	1.46054	0.208365	0.150796	0.745274	0.11042	0.459981	0.00204037	0.000297619	0.998381	-0.37101
Proteobacteria;Gammaproteobacteria;Pseudomonadales;Marinomonadaceae;Marinomonas	-0.784509	-0.11369	0.436678	-0.368139	-0.0536213	0.714423	-2.09757	-0.292574	0.0413475	-1.40808	-0.20119	0.165686	-1.44516	-0.206266	0.155047	0.129294	0.0188561	0.897677	-0.763686	-0.11703	0.449323	-1.66048	-0.2354	0.103475	-0.259313	-0.0377976	0.796526	-1.31003	-0.195907	0.19714	-0.677463	-0.0983392	0.501434	0.0306059	0.00446429	0.975713	0.0867294	0.0126498	0.931255	-0.790875	-0.114601	0.43299	-1.03215	-0.152075	0.307516	-0.285901	-0.0416667	0.776211	-1.67837
Bacteroidota;Bacteroidia;Cytophagales;Cyclobacteriaceae;Marinoscillum	0.13997	0.0204124	0.889282	0.885168	0.128052	0.380572	-1.65567	-0.234755	0.104452	-0.280114	-0.0408248	0.780619	-1.50445	-0.214347	0.139155	-0.636016	-0.0923758	0.527851	-0.53195	-0.0818066	0.597563	-0.739363	-0.107225	0.463364	1.20781	0.173506	0.233162	-0.228503	-0.0348253	0.820338	0.565808	0.082252	0.574216	-0.632406	-0.0918559	0.530187	0.455846	0.0663454	0.6506	-0.0699846	-0.0102078	0.944503	0	0	1	-1.4295	-0.204124	0.159473	-0.696581
Proteobacteria;Alphaproteobacteria;Rhodobacterales;Rhodobacteraceae;Marivivens	-0.210009	-0.0306186	0.834568	1.6621	0.235616	0.10315	-1.31823	-0.188824	0.193815	-0.491046	-0.0714435	0.625679	-0.774629	-0.112277	0.442438	0.423	0.0615838	0.674224	NA	NA	NA	0.632764	0.0919075	0.529955	0.917727	0.132681	0.363448	-0.766397	-0.116084	0.447627	0.105742	0.0154222	0.916237	-0.280114	-0.0408248	0.780619	0.210025	0.030621	0.834556	-0.561724	-0.0816622	0.576973	-0.145865	-0.0217391	0.884679	0	0	1	0.365201
Firmicutes;Clostridia;Lachnospirales;Lachnospiraceae;Marvinbryantia	-0.022848	-0.0033327	0.981868	-0.0269214	-0.00392686	0.978636	-0.105317	-0.0153602	0.916573	0.129163	0.018837	0.89778	-0.257488	-0.037532	0.797926	-1.3957	-0.199491	0.169365	0.0356043	0.00549379	0.971767	1.11371	0.16035	0.271066	-0.850856	-0.123165	0.399164	-0.589762	-0.0895763	0.558437	0.210249	0.0306535	0.834382	-0.629463	-0.091432	0.532094	0.83111	0.120349	0.410114	-1.31148	-0.187892	0.196067	-0.657702	-0.0975765	0.51408	1.43827	0.205324	0.156983	0.066661
Proteobacteria;Gammaproteobacteria;Burkholderiales;Oxalobacteraceae;Massilia	0.13997	0.0204124	0.889282	0.885168	0.128052	0.380572	-1.65567	-0.234755	0.104452	-0.280114	-0.0408248	0.780619	-1.50445	-0.214347	0.139155	-0.636016	-0.0923758	0.527851	-0.53195	-0.0818066	0.597563	-0.739363	-0.107225	0.463364	1.20781	0.173506	0.233162	-0.228503	-0.0348253	0.820338	0.565808	0.082252	0.574216	-0.632406	-0.0918559	0.530187	0.455846	0.0663454	0.6506	-0.0699846	-0.0102078	0.944503	0	0	1	-1.4295	-0.204124	0.159473	-0.696581
Firmicutes;Negativicutes;Veillonellales-Selenomonadales;Selenomonadaceae;Megamonas	-0.146061	-0.0213003	0.884498	-1.04955	-0.151329	0.299292	-0.442001	-0.0643389	0.660515	0.236566	0.0344862	0.814021	-0.274415	-0.0399955	0.784968	1.22909	0.176467	0.225157	0.780664	0.119595	0.439378	0.181458	0.0264591	0.856788	0.676789	0.0982423	0.501857	-0.348598	-0.0530857	0.729092	0.114097	0.0166405	0.909647	-1.46267	-0.208656	0.150213	0.61895	0.0899174	0.538938	-0.664296	-0.0964458	0.509747	0.0715344	0.0106631	0.943289	0.16495	0.0240534	0.869691	0.535591
Firmicutes;Negativicutes;Veillonellales-Selenomonadales;Veillonellaceae;Megasphaera	-0.0356257	-0.00519646	0.971732	-0.292492	-0.0426256	0.771198	0.688965	0.0999923	0.494232	0.337003	0.0490976	0.737615	-1.15811	-0.166568	0.252669	0.134685	0.0196421	0.893436	-1.26536	-0.191631	0.212717	0.630745	0.0916167	0.531262	-0.108117	-0.0157686	0.914363	0.774047	0.117227	0.443138	-0.808717	-0.117151	0.422753	-1.3536	-0.193703	0.18234	-0.112427	-0.016397	0.910963	1.14091	0.164162	0.259686	0.601685	0.0893353	0.550403	-1.53586	-0.21861	0.131277	2.21032
Actinobacteriota;Actinobacteria;Micrococcales;Microbacteriaceae;Microbacterium	0.13997	0.0204124	0.889282	0.885168	0.128052	0.380572	-1.65567	-0.234755	0.104452	-0.280114	-0.0408248	0.780619	-1.50445	-0.214347	0.139155	-0.636016	-0.0923758	0.527851	-0.53195	-0.0818066	0.597563	-0.739363	-0.107225	0.463364	1.20781	0.173506	0.233162	-0.228503	-0.0348253	0.820338	0.565808	0.082252	0.574216	-0.632406	-0.0918559	0.530187	0.455846	0.0663454	0.6506	-0.0699846	-0.0102078	0.944503	0	0	1	-1.4295	-0.204124	0.159473	-0.696581
Actinobacteriota;Actinobacteria;Micrococcales;Micrococcaceae;Micrococcus	1.4295	0.204124	0.159473	-0.386882	-0.0563429	0.70059	-1.31823	-0.188824	0.193815	0	0	1	1.06216	0.153105	0.293592	-0.423	-0.0615838	0.674224	-0.53195	-0.0818066	0.597563	0.105027	0.0153179	0.916802	0.846012	0.122474	0.401833	0.611615	0.0928674	0.544013	1.14336	0.164504	0.25868	1.20781	0.173506	0.233162	-0.989816	-0.142898	0.327333	1.42973	0.204155	0.159408	0.957506	0.141304	0.343428	-1.35516	-0.193918	0.181845	0.145899
Proteobacteria;Alphaproteobacteria;Rhizobiales;Beijerinckiaceae;Microvirga	1.04434	0.150595	0.30167	0.0747551	0.0109035	0.940727	-0.242969	-0.0354185	0.809086	0.48272	0.0702381	0.631535	-1.70976	-0.241983	0.0939048	-0.963521	-0.139176	0.340218	0.766326	0.117428	0.447768	-0.46346	-0.0674486	0.645174	0.181657	0.0264881	0.856633	0.796932	0.120643	0.429869	-0.27977	-0.0407748	0.780881	-1.47121	-0.209821	0.147898	1.49209	0.212665	0.142358	0.0714279	0.0104183	0.94336	0.926856	0.136867	0.358946	-1.54788	-0.220238	0.128358	-0.199729
Firmicutes;Negativicutes;Veillonellales-Selenomonadales;Selenomonadaceae;Mitsuokella	1.11363	0.160338	0.271102	-1.6957	-0.240107	0.0965586	0.481803	0.0701053	0.632182	0.982919	0.141922	0.33068	1.16984	0.168208	0.247962	-0.439352	-0.0639549	0.66242	0.587585	0.090296	0.559957	-0.136454	-0.0198999	0.892045	-0.0774385	-0.0112949	0.938603	0.370744	0.0564478	0.712648	-1.20923	-0.173703	0.232623	-0.384404	-0.0559832	0.702413	0.933604	0.134935	0.35528	2.70281	0.36677	0.00953809	1.36941	0.200014	0.177668	0.572639	0.0832381	0.569618	1.32408
Proteobacteria;Gammaproteobacteria;Burkholderiales;Methylophilaceae;MM2	0.13997	0.0204124	0.889282	0.885168	0.128052	0.380572	-1.65567	-0.234755	0.104452	-0.280114	-0.0408248	0.780619	-1.50445	-0.214347	0.139155	-0.636016	-0.0923758	0.527851	-0.53195	-0.0818066	0.597563	-0.739363	-0.107225	0.463364	1.20781	0.173506	0.233162	-0.228503	-0.0348253	0.820338	0.565808	0.082252	0.574216	-0.632406	-0.0918559	0.530187	0.455846	0.0663454	0.6506	-0.0699846	-0.0102078	0.944503	0	0	1	-1.4295	-0.204124	0.159473	-0.696581
Firmicutes;Clostridia;Peptostreptococcales-Tissierellales;Anaerovoracaceae;Mogibacterium	-0.895095	-0.129464	0.375297	2.27662	0.315156	0.027406	-1.00327	-0.144799	0.32087	-0.308408	-0.0449405	0.759135	0.468371	0.06816	0.641685	0.605614	0.0879952	0.547684	-0.53195	-0.0818066	0.597563	1.36771	0.195646	0.177908	1.06759	0.153869	0.29116	-0.077423	-0.0118061	0.938646	0.15111	0.0220364	0.880535	0.581547	0.0845238	0.563651	-0.832485	-0.120545	0.409345	-0.581637	-0.0845367	0.563591	-0.619145	-0.0919061	0.538943	1.19291	0.171429	0.23889	0.886047
Firmicutes;Clostridia;Monoglobales;Monoglobaceae;Monoglobus	0.0555009	0.00809537	0.955975	0.128886	0.0187966	0.897998	-1.11611	-0.160686	0.270049	-0.558237	-0.0811587	0.579332	0.975232	0.140834	0.334438	-0.9515	-0.137473	0.346218	2.12736	0.311885	0.0393052	-0.230334	-0.0335788	0.818832	-2.22664	-0.308905	0.0308007	0.190914	0.0291017	0.849492	-1.97168	-0.276396	0.0545482	2.3659	0.326223	0.0221616	-2.02225	-0.282924	0.048862	-0.104704	-0.0152708	0.917056	0.0116913	0.00174284	0.990724	1.7152	0.242707	0.0928948	0.352403
Deferribacterota;Deferribacteres;Deferribacterales;Deferribacteraceae;Mucispirillum	0.802503	0.116263	0.426301	0.913199	0.132037	0.365799	-1.46224	-0.208597	0.150331	0.213888	0.0311836	0.83156	0.882628	0.127691	0.381929	0.248167	0.0361752	0.805086	2.26884	0.330426	0.0284778	0.856324	0.123945	0.396163	0.276292	0.0402686	0.783535	0.930223	0.140452	0.357449	-0.968035	-0.139815	0.337982	0.53864	0.0783273	0.592677	0.155761	0.0227142	0.876889	-1.32819	-0.1902	0.190529	0.679823	0.100826	0.500099	2.07824	0.290106	0.0431732	0.508613
Proteobacteria;Gammaproteobacteria;Enterobacterales;Pasteurellaceae;Muribacter	0.13997	0.0204124	0.889282	0.885168	0.128052	0.380572	-1.65567	-0.234755	0.104452	-0.280114	-0.0408248	0.780619	-1.50445	-0.214347	0.139155	-0.636016	-0.0923758	0.527851	-0.53195	-0.0818066	0.597563	-0.739363	-0.107225	0.463364	1.20781	0.173506	0.233162	-0.228503	-0.0348253	0.820338	0.565808	0.082252	0.574216	-0.632406	-0.0918559	0.530187	0.455846	0.0663454	0.6506	-0.0699846	-0.0102078	0.944503	0	0	1	-1.4295	-0.204124	0.159473	-0.696581
Bacteroidota;Bacteroidia;Bacteroidales;Muribaculaceae;Muribaculum	0.263402	0.0383929	0.793392	1.93198	0.271243	0.059403	-0.691126	-0.100303	0.492886	0.840765	0.121726	0.404737	0.633207	0.0919713	0.529667	-0.283407	-0.0413039	0.778109	1.22717	0.18605	0.226593	1.9759	0.276941	0.0540534	-0.375993	-0.0547619	0.708614	1.10148	0.165654	0.276813	-0.867047	-0.125472	0.390321	0.179614	0.0261905	0.858227	0.00816212	0.00119057	0.993522	-0.646694	-0.0939132	0.520975	0.540652	0.0803351	0.591414	1.3994	0.2	0.168257	1.71244
Bacteroidota;Bacteroidia;Flavobacteriales;Flavobacteriaceae;Muricauda	0.938206	0.135588	0.352935	-0.0207006	-0.00301947	0.983572	1.62292	0.23036	0.111296	1.25345	0.179852	0.216243	0.784428	0.113679	0.436725	1.21725	0.17482	0.229586	-0.100438	-0.015496	0.920475	0.0250574	0.00365497	0.980115	-0.0147313	-0.00214877	0.988309	1.94195	0.283955	0.0587124	0.430462	0.0626659	0.668827	-0.539352	-0.0784303	0.59219	0.376241	0.0547979	0.708431	1.11046	0.159893	0.27245	1.37074	0.200201	0.177254	-0.0397751	-0.00580169	0.968441	0.959433
Firmicutes;Clostridia;Oscillospirales;Ruminococcaceae;Negativibacillus	0.182058	0.0265466	0.85632	1.40373	0.200593	0.166973	1.31029	0.187727	0.196466	0.829929	0.12018	0.410775	-0.693253	-0.100608	0.491562	-1.36939	-0.195877	0.177384	0.199394	0.0307526	0.842917	1.48375	0.21153	0.14455	-3.24483	-0.427808	0.00216777	1.83325	0.269244	0.0736942	1.15117	0.165597	0.255485	0.61223	0.088949	0.543336	0.693671	0.100668	0.491302	-0.790533	-0.114552	0.433187	0.655234	0.0972139	0.515653	0.485846	0.0706907	0.629333	1.55512
Proteobacteria;Gammaproteobacteria;Burkholderiales;Nitrosomonadaceae;Nitrosomonas	0.13997	0.0204124	0.889282	0.885168	0.128052	0.380572	-1.65567	-0.234755	0.104452	-0.280114	-0.0408248	0.780619	-1.50445	-0.214347	0.139155	-0.636016	-0.0923758	0.527851	-0.53195	-0.0818066	0.597563	-0.739363	-0.107225	0.463364	1.20781	0.173506	0.233162	-0.228503	-0.0348253	0.820338	0.565808	0.082252	0.574216	-0.632406	-0.0918559	0.530187	0.455846	0.0663454	0.6506	-0.0699846	-0.0102078	0.944503	0	0	1	-1.4295	-0.204124	0.159473	-0.696581
Firmicutes;Clostridia;Oscillospirales;Oscillospiraceae;NK4A214 group	-0.901151	-0.130325	0.372103	-0.325895	-0.047483	0.745951	-0.180171	-0.0262716	0.857793	-0.911982	-0.131865	0.366433	-1.08195	-0.155889	0.284795	-0.979837	-0.141486	0.332184	-0.755087	-0.11573	0.454411	1.88495	0.265109	0.0656285	-0.961167	-0.138843	0.341387	-2.04521	-0.297746	0.0469844	-0.0793804	-0.011578	0.937067	0.388258	0.0565427	0.699578	-1.5021	-0.214027	0.13976	-1.92029	-0.269722	0.0609006	-1.04044	-0.153267	0.303693	0.672966	0.0976927	0.504264	0.0616902
Actinobacteriota;Actinobacteria;Corynebacteriales;Nocardiaceae;Nocardia	0.13997	0.0204124	0.889282	0.885168	0.128052	0.380572	-1.65567	-0.234755	0.104452	-0.280114	-0.0408248	0.780619	-1.50445	-0.214347	0.139155	-0.636016	-0.0923758	0.527851	-0.53195	-0.0818066	0.597563	-0.739363	-0.107225	0.463364	1.20781	0.173506	0.233162	-0.228503	-0.0348253	0.820338	0.565808	0.082252	0.574216	-0.632406	-0.0918559	0.530187	0.455846	0.0663454	0.6506	-0.0699846	-0.0102078	0.944503	0	0	1	-1.4295	-0.204124	0.159473	-0.696581
Bacteroidota;Bacteroidia;Flavobacteriales;Flavobacteriaceae;NS2b marine group	-0.222518	-0.0324405	0.824875	0.200786	0.0292752	0.841732	0.435498	0.0633961	0.665195	-0.0795799	-0.0116071	0.936909	-0.605322	-0.0879532	0.547877	-1.08655	-0.156536	0.282777	-0.53195	-0.0818066	0.597563	1.38938	0.198623	0.171266	-1.59857	-0.227083	0.116619	0.688425	0.10441	0.494883	-1.89356	-0.266235	0.0644484	-0.0408082	-0.00595238	0.967622	-0.753383	-0.109235	0.454978	-0.838809	-0.121447	0.405823	-0.0199595	-0.00297538	0.984164	0.159192	0.0232143	0.8742	1.18253
Bacteroidota;Bacteroidia;Flavobacteriales;Flavobacteriaceae;NS4 marine group	0.270386	0.0394092	0.788047	1.48231	0.211334	0.144932	-2.34347	-0.323454	0.023387	-0.0698622	-0.0101899	0.9446	-0.830076	-0.120201	0.410692	0.604146	0.0877836	0.548652	0.615541	0.0945545	0.541519	-0.925843	-0.133833	0.359257	2.0581	0.287528	0.0451496	-0.781654	-0.118363	0.438701	0.84186	0.121882	0.404129	-0.988127	-0.142659	0.328151	0.0210434	0.00306949	0.9833	-0.345576	-0.0503434	0.731204	0.239945	0.035746	0.811463	-0.191976	-0.0279916	0.848588	-0.308373
Bacteroidota;Bacteroidia;Flavobacteriales;Flavobacteriaceae;NS5 marine group	0.497601	0.0723921	0.621085	1.14124	0.164208	0.259551	-0.0964481	-0.014067	0.923575	0.644077	0.0935364	0.522657	0.140084	0.020429	0.889192	1.27415	0.182725	0.208873	-0.407245	-0.0627155	0.685896	-1.11197	-0.160105	0.271807	1.71456	0.242621	0.0930146	0.658356	0.0998961	0.513819	0.915145	0.132314	0.364787	-1.15738	-0.166466	0.252964	0.10874	0.0158594	0.913871	0.830445	0.120254	0.410486	0.849466	0.125628	0.400119	-0.309887	-0.0451555	0.758017	0.107722
Bacteroidota;Bacteroidia;Bacteroidales;Marinifilaceae;Odoribacter	-1.48092	-0.211144	0.145302	0.601302	0.0873735	0.550528	-0.224012	-0.0326581	0.823719	-1.31949	-0.188999	0.193397	-0.202997	-0.0295971	0.840014	0.746675	0.108273	0.458979	0.898412	0.137315	0.374088	-0.118671	-0.0173074	0.906042	-0.845205	-0.122359	0.402279	-1.56861	-0.232647	0.124069	0.253898	0.0370095	0.800682	0.474783	0.0690887	0.637141	-0.656847	-0.0953742	0.514483	-1.08171	-0.155856	0.284898	-1.27533	-0.18677	0.208737	1.31875	0.188897	0.193642	-1.18309
Bacteroidota;Bacteroidia;Cytophagales;Microscillaceae;OLB12	0.13997	0.0204124	0.889282	0.885168	0.128052	0.380572	-1.65567	-0.234755	0.104452	-0.280114	-0.0408248	0.780619	-1.50445	-0.214347	0.139155	-0.636016	-0.0923758	0.527851	-0.53195	-0.0818066	0.597563	-0.739363	-0.107225	0.463364	1.20781	0.173506	0.233162	-0.228503	-0.0348253	0.820338	0.565808	0.082252	0.574216	-0.632406	-0.0918559	0.530187	0.455846	0.0663454	0.6506	-0.0699846	-0.0102078	0.944503	0	0	1	-1.4295	-0.204124	0.159473	-0.696581
Chloroflexi;Anaerolineae;SBR1031;A4b;OLB13	-0.635225	-0.0922619	0.528362	1.6705	0.23674	0.101468	-1.24215	-0.178283	0.220345	-0.155108	-0.022619	0.8774	-0.042852	-0.00625048	0.966001	-0.166255	-0.0242436	0.86867	-0.763686	-0.11703	0.449323	0.346479	0.0504748	0.730529	1.28069	0.183631	0.206587	0.312444	0.0475933	0.756213	0.486299	0.0707562	0.629015	0.324783	0.0473214	0.746786	-0.650781	-0.0945013	0.518357	-0.222552	-0.0324454	0.824849	-0.511555	-0.0760374	0.611464	0.155108	0.022619	0.8774	0.106488
Bacteroidota;Bacteroidia;Chitinophagales;Saprospiraceae;OLB8	0.13997	0.0204124	0.889282	0.885168	0.128052	0.380572	-1.65567	-0.234755	0.104452	-0.280114	-0.0408248	0.780619	-1.50445	-0.214347	0.139155	-0.636016	-0.0923758	0.527851	-0.53195	-0.0818066	0.597563	-0.739363	-0.107225	0.463364	1.20781	0.173506	0.233162	-0.228503	-0.0348253	0.820338	0.565808	0.082252	0.574216	-0.632406	-0.0918559	0.530187	0.455846	0.0663454	0.6506	-0.0699846	-0.0102078	0.944503	0	0	1	-1.4295	-0.204124	0.159473	-0.696581
Proteobacteria;Gammaproteobacteria;Pseudomonadales;Saccharospirillaceae;Oleibacter	0.13997	0.0204124	0.889282	0.885168	0.128052	0.380572	-1.65567	-0.234755	0.104452	-0.280114	-0.0408248	0.780619	-1.50445	-0.214347	0.139155	-0.636016	-0.0923758	0.527851	-0.53195	-0.0818066	0.597563	-0.739363	-0.107225	0.463364	1.20781	0.173506	0.233162	-0.228503	-0.0348253	0.820338	0.565808	0.082252	0.574216	-0.632406	-0.0918559	0.530187	0.455846	0.0663454	0.6506	-0.0699846	-0.0102078	0.944503	0	0	1	-1.4295	-0.204124	0.159473	-0.696581
Proteobacteria;Gammaproteobacteria;Pseudomonadales;Oleiphilaceae;Oleiphilus	0.13997	0.0204124	0.889282	0.885168	0.128052	0.380572	-1.65567	-0.234755	0.104452	-0.280114	-0.0408248	0.780619	-1.50445	-0.214347	0.139155	-0.636016	-0.0923758	0.527851	-0.53195	-0.0818066	0.597563	-0.739363	-0.107225	0.463364	1.20781	0.173506	0.233162	-0.228503	-0.0348253	0.820338	0.565808	0.082252	0.574216	-0.632406	-0.0918559	0.530187	0.455846	0.0663454	0.6506	-0.0699846	-0.0102078	0.944503	0	0	1	-1.4295	-0.204124	0.159473	-0.696581
Proteobacteria;Gammaproteobacteria;Pseudomonadales;Saccharospirillaceae;Oleispira	0.13997	0.0204124	0.889282	0.885168	0.128052	0.380572	-1.65567	-0.234755	0.104452	-0.280114	-0.0408248	0.780619	-1.50445	-0.214347	0.139155	-0.636016	-0.0923758	0.527851	-0.53195	-0.0818066	0.597563	-0.739363	-0.107225	0.463364	1.20781	0.173506	0.233162	-0.228503	-0.0348253	0.820338	0.565808	0.082252	0.574216	-0.632406	-0.0918559	0.530187	0.455846	0.0663454	0.6506	-0.0699846	-0.0102078	0.944503	0	0	1	-1.4295	-0.204124	0.159473	-0.696581
Proteobacteria;Gammaproteobacteria;Pseudomonadales;Halieaceae;OM60(NOR5) clade	0.472444	0.06875	0.638796	-0.368139	-0.0536213	0.714423	1.22288	0.175604	0.22747	0.826164	0.119643	0.412885	1.51727	0.216088	0.135896	2.51824	0.344798	0.0152582	-0.763686	-0.11703	0.449323	-0.88514	-0.128048	0.380587	1.4494	0.206845	0.153865	0.926013	0.139828	0.359608	1.28289	0.183936	0.205821	-0.624894	-0.0907738	0.535063	0.589844	0.0857208	0.558121	1.46054	0.208365	0.150796	0.745274	0.11042	0.459981	0.00204037	0.000297619	0.998381	-0.37101
Firmicutes;Clostridia;Oscillospirales;Oscillospiraceae;Oscillibacter	-0.192109	-0.0280109	0.848485	-1.19054	-0.171098	0.239812	-0.884584	-0.127969	0.380884	-1.59375	-0.226434	0.117695	1.30731	0.187315	0.197468	0.25133	0.0366357	0.802654	1.57326	0.235907	0.123164	0.121463	0.0177145	0.903842	-1.6484	-0.233781	0.10594	-0.305328	-0.0465116	0.76159	-1.86611	-0.262644	0.0682727	0.377642	0.0550014	0.707396	0.138905	0.0202572	0.890119	-0.682929	-0.0991248	0.498004	-0.163337	-0.0243416	0.870985	2.41043	0.331692	0.019899	-0.150756
Firmicutes;Clostridia;Oscillospirales;Oscillospiraceae;Oscillospira	-0.400714	-0.0583506	0.690446	-2.20486	-0.306168	0.0323936	-0.46808	-0.0681179	0.641891	-1.71341	-0.242469	0.0932264	0.135506	0.0197617	0.892791	0.632159	0.0918203	0.530346	0.796312	0.121956	0.430329	-1.54107	-0.219316	0.130006	-0.389102	-0.0566652	0.698958	-0.489685	-0.074469	0.626846	0.797868	0.115601	0.42896	0.215661	0.0314419	0.830185	0.246013	0.0358616	0.806743	-0.595197	-0.086493	0.554567	-0.633259	-0.0939828	0.52977	1.35701	0.194173	0.18126	-0.995718
Proteobacteria;Gammaproteobacteria;Burkholderiales;Oxalobacteraceae;Oxalobacter	0.210009	0.0306186	0.834568	-0.813314	-0.117808	0.420139	0.139977	0.0204135	0.889276	0.420611	0.0612372	0.675956	0.315223	0.0459314	0.753988	-0.352296	-0.0513199	0.726192	-0.53195	-0.0818066	0.597563	0.918252	0.132755	0.363176	-0.280114	-0.0408248	0.780619	0.534619	0.081259	0.595667	-1.66851	-0.236474	0.101864	-0.846012	-0.122474	0.401833	0.280136	0.040828	0.780603	1.208	0.173532	0.233089	0.365116	0.0543478	0.716735	-0.989739	-0.142887	0.32737	0.957732
Myxococcota;Myxococcia;Myxococcales;Myxococcaceae;P3OB-42	1.20781	0.173506	0.233162	-0.386882	-0.0563429	0.70059	-0.139977	-0.0204135	0.889276	0.917727	0.132681	0.363448	-0.104976	-0.0153105	0.916842	0.423	0.0615838	0.674224	1.58267	0.237239	0.120999	1.13541	0.163391	0.26196	-0.774569	-0.112268	0.442473	1.08006	0.162518	0.286136	0.105742	0.0154222	0.916237	0	0	1	0.56168	0.0816559	0.577003	-0.24509	-0.0357272	0.807454	1.1847	0.173913	0.242356	0.280114	0.0408248	0.780619	1.18498
Actinobacteriota;Actinobacteria;Micrococcales;Micrococcaceae;Paeniglutamicibacter	0.13997	0.0204124	0.889282	0.885168	0.128052	0.380572	-1.65567	-0.234755	0.104452	-0.280114	-0.0408248	0.780619	-1.50445	-0.214347	0.139155	-0.636016	-0.0923758	0.527851	-0.53195	-0.0818066	0.597563	-0.739363	-0.107225	0.463364	1.20781	0.173506	0.233162	-0.228503	-0.0348253	0.820338	0.565808	0.082252	0.574216	-0.632406	-0.0918559	0.530187	0.455846	0.0663454	0.6506	-0.0699846	-0.0102078	0.944503	0	0	1	-1.4295	-0.204124	0.159473	-0.696581
Firmicutes;Clostridia;Oscillospirales;Ruminococcaceae;Paludicola	-1.73205	-0.244949	0.0898236	0.14049	0.0204883	0.888873	-1.57977	-0.224548	0.120868	-1.57968	-0.224537	0.120887	-0.989816	-0.142898	0.327333	-0.49384	-0.0718478	0.623719	-0.53195	-0.0818066	0.597563	-1.13541	-0.163391	0.26196	1.57968	0.224537	0.120887	-1.5652	-0.232169	0.124867	-0.637111	-0.0925335	0.527144	1.65558	0.234743	0.104471	-1.73219	-0.244968	0.0897982	-1.28147	-0.18374	0.206313	-1.73205	-0.25	0.0901149	0.350308	0.051031	0.727673	-1.10883
Bacteroidota;Bacteroidia;Bacteroidales;Tannerellaceae;Parabacteroides	-0.36077	-0.052551	0.719888	-0.222702	-0.0324673	0.824733	-0.247817	-0.0361243	0.805355	-0.108445	-0.0158163	0.914104	0.724968	0.105161	0.472066	2.09669	0.292462	0.041429	1.47069	0.221305	0.148829	-0.236023	-0.0344071	0.814441	-1.24422	-0.178571	0.219587	-0.440326	-0.0669983	0.661906	0.920442	0.133066	0.362042	-1.75472	-0.247959	0.0858244	1.08152	0.155828	0.284986	0.234524	0.0341889	0.815597	-0.190898	-0.0284459	0.849464	1.67656	0.237551	0.100269	-0.510053
Firmicutes;Clostridia;Peptostreptococcales-Tissierellales;Peptostreptococcaceae;Paraclostridium	0.926611	0.133942	0.358863	-0.0481548	-0.00702393	0.961797	-0.0778634	-0.0113568	0.938267	0.396245	0.0577019	0.693718	0.498355	0.0725013	0.620558	-1.25282	-0.179765	0.21647	1.8078	0.268691	0.0778034	1.1169	0.160796	0.269715	-0.936992	-0.135415	0.353553	0.171873	0.0262014	0.864344	-2.53166	-0.346416	0.0147551	-0.66124	-0.0960062	0.511687	0.550577	0.0800522	0.584531	0.729301	0.105783	0.469436	0.925757	0.136708	0.359511	-0.0698622	-0.0101899	0.9446	1.00954
Bacteroidota;Bacteroidia;Bacteroidales;Prevotellaceae;Paraprevotella	-1.09139	-0.157216	0.280664	0.451802	0.0657594	0.65349	-1.0157	-0.146556	0.314971	-1.36486	-0.195254	0.178794	-1.31729	-0.188695	0.194126	-1.46229	-0.208605	0.150316	-0.00718966	-0.00110939	0.994298	-0.446655	-0.0650134	0.657176	0.549905	0.079955	0.584989	-2.28927	-0.329603	0.0270349	-0.463194	-0.0674102	0.645363	0.0155136	0.00226288	0.987688	0.723959	0.105016	0.472679	-3.63864	-0.468811	0.00067976	-1.7471	-0.252035	0.0874415	1.73839	0.245792	0.0886896	-1.26268
Proteobacteria;Gammaproteobacteria;Burkholderiales;Sutterellaceae;Parasutterella	1.18227	0.169943	0.243045	1.63341	0.231769	0.109066	2.85694	0.384664	0.00635249	1.22858	0.176396	0.225347	1.55973	0.221842	0.125532	-1.1205	-0.161301	0.268196	-1.19678	-0.181596	0.238105	2.47475	0.339535	0.016997	-1.9565	-0.274429	0.0563624	1.44397	0.215052	0.155994	0.37616	0.0547861	0.708491	0.257474	0.03753	0.797937	-1.14506	-0.164742	0.257982	2.50515	0.343217	0.0157638	1.50069	0.218313	0.140421	-0.660611	-0.0959158	0.512087	2.53777
Firmicutes;Clostridia;Peptostreptococcales-Tissierellales;Family XI;Parvimonas	1.73205	0.244949	0.0898236	1.73891	0.24586	0.0885981	-0.491072	-0.0714471	0.625661	1.65558	0.234743	0.104471	-0.210025	-0.030621	0.834556	1.14136	0.164224	0.259504	NA	NA	NA	1.73309	0.245087	0.0896377	-1.57968	-0.224537	0.120887	1.5652	0.232169	0.124867	0.997194	0.143941	0.323777	-1.65558	-0.234743	0.104471	0.774629	0.112277	0.442438	0.385503	0.0561427	0.701604	1.73205	0.25	0.0901149	-0.491046	-0.0714435	0.625679	1.65247
Proteobacteria;Alphaproteobacteria;Caulobacterales;Parvularculaceae;Parvularcula	1.06207	0.153093	0.293629	0.885168	0.128052	0.380572	0.98979	0.142894	0.327345	1.28127	0.183712	0.206384	1.28137	0.183726	0.206349	1.74249	0.246335	0.087964	-0.53195	-0.0818066	0.597563	-1.58062	-0.224663	0.120673	1.65558	0.234743	0.104471	0.38125	0.0580421	0.704895	0.105742	0.0154222	0.916237	-1.20781	-0.173506	0.233162	1.73219	0.244968	0.0897982	1.13493	0.163324	0.262158	0.882523	0.130435	0.382184	0.0699739	0.0102062	0.944511	-1.30006
Firmicutes;Bacilli;Lactobacillales;Lactobacillaceae;Pediococcus	-0.846012	-0.122474	0.401833	-0.386882	-0.0563429	0.70059	0.597028	0.0867572	0.553354	0.561637	0.0816497	0.577032	-1.73219	-0.244968	0.0897982	0	0	1	-0.53195	-0.0818066	0.597563	0.990306	0.142967	0.327095	0.210009	0.0306186	0.834568	0.457841	0.0696506	0.649372	1.29106	0.185067	0.202998	1.57968	0.224537	0.120887	-1.65571	-0.234761	0.104443	-0.139991	-0.0204155	0.889265	-0.0729196	-0.0108696	0.942193	-1.65558	-0.234743	0.104471	0.696581
Verrucomicrobiota;Verrucomicrobiae;Opitutales;Puniceicoccaceae;Pelagicoccus	0.13997	0.0204124	0.889282	0.885168	0.128052	0.380572	-1.65567	-0.234755	0.104452	-0.280114	-0.0408248	0.780619	-1.50445	-0.214347	0.139155	-0.636016	-0.0923758	0.527851	-0.53195	-0.0818066	0.597563	-0.739363	-0.107225	0.463364	1.20781	0.173506	0.233162	-0.228503	-0.0348253	0.820338	0.565808	0.082252	0.574216	-0.632406	-0.0918559	0.530187	0.455846	0.0663454	0.6506	-0.0699846	-0.0102078	0.944503	0	0	1	-1.4295	-0.204124	0.159473	-0.696581
Firmicutes;Clostridia;Peptococcales;Peptococcaceae;Peptococcus	0.153242	0.0223471	0.878863	1.11247	0.160176	0.271592	-1.47545	-0.210399	0.146759	0.214362	0.0312527	0.831192	-1.55841	-0.221662	0.125846	-0.774487	-0.112256	0.442522	-0.572526	-0.0879999	0.570018	-0.329536	-0.0480123	0.743215	1.00024	0.144371	0.322319	-0.723148	-0.109614	0.473505	1.20372	0.172935	0.234726	-1.59269	-0.226292	0.117933	-0.648741	-0.0942078	0.519663	0.580273	0.0843399	0.564503	-0.835256	-0.123558	0.407986	-1.5849	-0.225241	0.119695	-0.977774
Firmicutes;Clostridia;Peptostreptococcales-Tissierellales;Peptostreptococcaceae;Peptostreptococcus	1.73205	0.244949	0.0898236	1.73891	0.24586	0.0885981	-0.491072	-0.0714471	0.625661	1.65558	0.234743	0.104471	-0.210025	-0.030621	0.834556	1.14136	0.164224	0.259504	NA	NA	NA	1.73309	0.245087	0.0896377	-1.57968	-0.224537	0.120887	1.5652	0.232169	0.124867	0.997194	0.143941	0.323777	-1.65558	-0.234743	0.104471	0.774629	0.112277	0.442438	0.385503	0.0561427	0.701604	1.73205	0.25	0.0901149	-0.491046	-0.0714435	0.625679	1.65247
Bdellovibrionota;Bdellovibrionia;Bacteriovoracales;Bacteriovoracaceae;Peredibacter	0.943295	0.13631	0.350354	0.370196	0.0539201	0.7129	-1.29365	-0.185426	0.202107	0.433423	0.0630952	0.666691	-1.16104	-0.166977	0.25149	-0.166255	-0.0242436	0.86867	0.690795	0.105992	0.493495	0.248207	0.036181	0.805055	0.328878	0.0479167	0.743709	0.580474	0.0881767	0.564625	0.486299	0.0707562	0.629015	-0.460117	-0.0669643	0.647554	0.727428	0.105514	0.470572	-0.222552	-0.0324454	0.824849	0.822226	0.12166	0.415284	-0.830335	-0.120238	0.410548	0.310885
Firmicutes;Negativicutes;Acidaminococcales;Acidaminococcaceae;Phascolarctobacterium	-1.85083	-0.26064	0.070484	-1.25355	-0.179866	0.216207	-0.460153	-0.0669696	0.647528	-2.35635	-0.325045	0.0226764	-0.142302	-0.0207524	0.88745	-0.224079	-0.0326678	0.823667	-0.0212797	-0.00328351	0.983123	-1.18632	-0.170508	0.241459	-1.72598	-0.244142	0.0909199	-1.19664	-0.179522	0.238002	-0.364805	-0.0531371	0.716893	-0.0952006	-0.0138851	0.92456	0.670631	0.0973569	0.505738	-1.41927	-0.202723	0.16242	-1.44021	-0.209911	0.156729	1.42353	0.203307	0.161188	-1.20365
Proteobacteria;Alphaproteobacteria;Caulobacterales;Caulobacteraceae;Phenylobacterium	0.13997	0.0204124	0.889282	0.885168	0.128052	0.380572	-1.65567	-0.234755	0.104452	-0.280114	-0.0408248	0.780619	-1.50445	-0.214347	0.139155	-0.636016	-0.0923758	0.527851	-0.53195	-0.0818066	0.597563	-0.739363	-0.107225	0.463364	1.20781	0.173506	0.233162	-0.228503	-0.0348253	0.820338	0.565808	0.082252	0.574216	-0.632406	-0.0918559	0.530187	0.455846	0.0663454	0.6506	-0.0699846	-0.0102078	0.944503	0	0	1	-1.4295	-0.204124	0.159473	-0.696581
Firmicutes;Clostridia;Oscillospirales;Ruminococcaceae;Phocea	-0.632406	-0.0918559	0.530187	1.10256	0.158785	0.275832	1.28134	0.183721	0.206361	-0.350308	-0.051031	0.727673	0.810321	0.11738	0.42184	1.06823	0.15396	0.290873	-0.53195	-0.0818066	0.597563	-1.06268	-0.153179	0.293355	-1.50433	-0.21433	0.139186	0.228503	0.0348253	0.820338	1.44051	0.20563	0.156352	1.35516	0.193918	0.181845	-0.846078	-0.122484	0.401797	0.491122	0.0714544	0.625626	-0.438425	-0.0652174	0.663176	0.491046	0.0714435	0.625679	-1.03309
Proteobacteria;Gammaproteobacteria;Enterobacterales;Vibrionaceae;Photobacterium	0.132649	0.0193452	0.895037	0.705128	0.102314	0.484211	-0.151032	-0.0220249	0.880597	0.715963	0.103869	0.477557	0.961218	0.13885	0.341362	0.605614	0.0879952	0.547684	0.759287	0.116365	0.451922	1.75321	0.247758	0.0860871	-0.169403	-0.0247024	0.866207	1.28185	0.191849	0.206765	0.15111	0.0220364	0.880535	0.788671	0.114286	0.434265	-0.573343	-0.0833397	0.569146	-0.350435	-0.0510495	0.727578	0.341971	0.050912	0.733964	1.40808	0.20119	0.165686	1.50019
Planctomycetota;Phycisphaerae;Phycisphaerales;Phycisphaeraceae;Phycisphaera	0.76995	0.111607	0.445182	1.27592	0.18297	0.208255	1.80174	0.25418	0.0780021	1.18012	0.169643	0.243892	0.528016	0.0767916	0.599973	0.147773	0.0215499	0.883154	-0.763686	-0.11703	0.449323	-0.935438	-0.135195	0.354344	0.193913	0.0282738	0.84708	1.20277	0.180412	0.235645	-0.716079	-0.103886	0.477485	-0.974804	-0.140774	0.334648	0.763773	0.110723	0.44882	1.0234	0.147642	0.31136	0.954257	0.140834	0.345052	-0.193913	-0.0282738	0.84708	-0.0133094
Planctomycetota;Planctomycetes;Pirellulales;Pirellulaceae;Pir4 lineage	0.472444	0.06875	0.638796	-0.368139	-0.0536213	0.714423	1.22288	0.175604	0.22747	0.826164	0.119643	0.412885	1.51727	0.216088	0.135896	2.51824	0.344798	0.0152582	-0.763686	-0.11703	0.449323	-0.88514	-0.128048	0.380587	1.4494	0.206845	0.153865	0.926013	0.139828	0.359608	1.28289	0.183936	0.205821	-0.624894	-0.0907738	0.535063	0.589844	0.0857208	0.558121	1.46054	0.208365	0.150796	0.745274	0.11042	0.459981	0.00204037	0.000297619	0.998381	-0.37101
Proteobacteria;Alphaproteobacteria;Rhizobiales;Pleomorphomonadaceae;Pleomorphomonas	0.13997	0.0204124	0.889282	0.885168	0.128052	0.380572	-1.65567	-0.234755	0.104452	-0.280114	-0.0408248	0.780619	-1.50445	-0.214347	0.139155	-0.636016	-0.0923758	0.527851	-0.53195	-0.0818066	0.597563	-0.739363	-0.107225	0.463364	1.20781	0.173506	0.233162	-0.228503	-0.0348253	0.820338	0.565808	0.082252	0.574216	-0.632406	-0.0918559	0.530187	0.455846	0.0663454	0.6506	-0.0699846	-0.0102078	0.944503	0	0	1	-1.4295	-0.204124	0.159473	-0.696581
Proteobacteria;Alphaproteobacteria;Caulobacterales;Caulobacteraceae;PMMR1	1.35516	0.193918	0.181845	-0.813314	-0.117808	0.420139	1.35523	0.193928	0.181822	0.989739	0.142887	0.32737	-0.846078	-0.122484	0.401797	-0.707399	-0.10264	0.482812	1.69906	0.2536	0.0967041	0.105027	0.0153179	0.916802	-0.989739	-0.142887	0.32737	1.40112	0.208952	0.168356	-0.997194	-0.143941	0.323777	-1.4295	-0.204124	0.159473	1.65571	0.234761	0.104443	0.175009	0.0255194	0.861824	1.33834	0.195652	0.187509	-0.703375	-0.102062	0.485292	0.438527
Bacteroidota;Bacteroidia;Flavobacteriales;Flavobacteriaceae;Polaribacter	1.06207	0.153093	0.293629	0.885168	0.128052	0.380572	0.98979	0.142894	0.327345	1.28127	0.183712	0.206384	1.28137	0.183726	0.206349	1.74249	0.246335	0.087964	-0.53195	-0.0818066	0.597563	-1.58062	-0.224663	0.120673	1.65558	0.234743	0.104471	0.38125	0.0580421	0.704895	0.105742	0.0154222	0.916237	-1.20781	-0.173506	0.233162	1.73219	0.244968	0.0897982	1.13493	0.163324	0.262158	0.882523	0.130435	0.382184	0.0699739	0.0102062	0.944511	-1.30006
Bacteroidota;Bacteroidia;Bacteroidales;Porphyromonadaceae;Porphyromonas	1.65558	0.234743	0.104471	0.885168	0.128052	0.380572	1.65567	0.234755	0.104452	1.50433	0.21433	0.139186	-0.350334	-0.0510349	0.727653	-0.77901	-0.112904	0.439879	-0.53195	-0.0818066	0.597563	1.58062	0.224663	0.120673	-0.0699739	-0.0102062	0.944511	NA	NA	NA	1.36555	0.195348	0.17858	-1.50433	-0.21433	0.139186	1.20791	0.173519	0.233126	1.06224	0.153117	0.293555	NA	NA	NA	-1.13476	-0.163299	0.262232	NA
Bacteroidota;Bacteroidia;Bacteroidales;Prevotellaceae;Prevotella	-0.461145	-0.0671133	0.646821	-1.02824	-0.148325	0.309101	-1.24505	-0.178687	0.219284	-0.397574	-0.0578948	0.692744	-0.40362	-0.0587723	0.688322	-0.303635	-0.0442463	0.762746	0.206522	0.0318509	0.837381	-0.78987	-0.114457	0.433571	-0.402867	-0.0586631	0.688872	-0.969828	-0.146306	0.337556	-1.50949	-0.215031	0.137867	-0.905014	-0.130874	0.370074	-0.700787	-0.10169	0.486891	-1.67526	-0.237377	0.100525	-0.427314	-0.0635714	0.671188	0.882917	0.127732	0.381775	-0.857403
Bacteroidota;Bacteroidia;Bacteroidales;Prevotellaceae;Prevotella_7	0.567097	0.082438	0.573347	0.471288	0.0685826	0.639615	-1.2182	-0.174952	0.229229	0.593462	0.0862428	0.555717	-0.555064	-0.0807003	0.581483	1.39191	0.198971	0.170503	-0.503676	-0.0774852	0.617121	1.88335	0.264901	0.0658484	0.0445621	0.00649992	0.964645	-0.144526	-0.0220347	0.88576	0.698293	0.101332	0.488435	-1.19822	-0.172169	0.236839	1.0783	0.155376	0.286404	-1.68167	-0.238235	0.0992661	0.621015	0.0921813	0.537723	0.134796	0.0196583	0.893348	0.927519
Bacteroidota;Bacteroidia;Bacteroidales;Prevotellaceae;Prevotella_9	-0.718363	-0.104213	0.47609	-0.0689491	-0.0100568	0.945323	0.699863	0.101558	0.487463	-0.211942	-0.0309002	0.833069	-0.710283	-0.103054	0.481038	-0.254025	-0.037028	0.800584	-1.04233	-0.158794	0.303223	0.932337	0.134755	0.355927	-0.449965	-0.0654932	0.654804	-0.0459648	-0.00700939	0.963551	-1.12109	-0.161385	0.267943	0.305966	0.0445853	0.760982	-1.06579	-0.153617	0.291962	0.0227142	0.00331318	0.981974	-0.00409372	-0.000610255	0.996752	0.606987	0.0881932	0.546781	1.32298
Bacteroidota;Bacteroidia;Bacteroidales;Prevotellaceae;Prevotellaceae NK3B31 group	-0.332851	-0.0484942	0.740727	-1.37247	-0.1963	0.176432	-0.0917549	-0.0133826	0.927283	-0.988995	-0.142782	0.32773	-0.143126	-0.0208725	0.886803	-0.766537	-0.111118	0.44719	2.01925	0.297471	0.049874	-0.678272	-0.0984555	0.500925	-0.0892245	-0.0130136	0.929283	-0.702236	-0.106481	0.486316	-1.5344	-0.218411	0.131636	1.05162	0.151621	0.298351	-0.638257	-0.0926985	0.526404	0.116606	0.0170063	0.907669	-0.554689	-0.0824069	0.581854	0.610087	0.08864	0.544743	-0.667901
Bacteroidota;Bacteroidia;Bacteroidales;Prevotellaceae;Prevotellaceae UCG-001	-1.09422	-0.157613	0.279437	0.962074	0.138971	0.340936	-1.89229	-0.266069	0.0646216	-0.463735	-0.0674884	0.644978	-0.863801	-0.12501	0.392084	-0.0878644	-0.0128153	0.930358	-0.0777024	-0.0119889	0.938434	0.0451446	0.00658487	0.964183	0.461999	0.0672369	0.646214	-0.192509	-0.0293447	0.84825	-0.456096	-0.0663816	0.650422	1.24966	0.179326	0.217612	-0.589903	-0.0857295	0.558081	-1.11978	-0.161201	0.268497	-0.820058	-0.121344	0.416506	0.402445	0.0586018	0.689181	0.793373
Bacteroidota;Bacteroidia;Bacteroidales;Prevotellaceae;Prevotellaceae UCG-003	0.0469297	0.00684524	0.962768	0.333187	0.048543	0.740475	-0.696306	-0.101047	0.489667	-0.813659	-0.117857	0.419944	-0.212317	-0.0309547	0.832778	-1.12494	-0.161923	0.266329	0.601569	0.0924267	0.550695	-0.826635	-0.11971	0.412621	0.682806	0.0991071	0.498081	-0.948457	-0.143149	0.348197	-0.37671	-0.0548661	0.708084	0.0183634	0.00267857	0.985427	-0.242975	-0.0354194	0.809082	0.410914	0.0598306	0.683003	-0.213008	-0.0317373	0.832283	-0.470389	-0.0684524	0.640253	-1.00141
Proteobacteria;Gammaproteobacteria;Enterobacterales;Morganellaceae;Proteus	1.35516	0.193918	0.181845	-0.813314	-0.117808	0.420139	1.35523	0.193928	0.181822	0.989739	0.142887	0.32737	-0.846078	-0.122484	0.401797	-0.707399	-0.10264	0.482812	1.69906	0.2536	0.0967041	0.105027	0.0153179	0.916802	-0.989739	-0.142887	0.32737	1.40112	0.208952	0.168356	-0.997194	-0.143941	0.323777	-1.4295	-0.204124	0.159473	1.65571	0.234761	0.104443	0.175009	0.0255194	0.861824	1.33834	0.195652	0.187509	-0.703375	-0.102062	0.485292	0.438527
Proteobacteria;Alphaproteobacteria;Rhizobiales;Rhizobiaceae;Pseudochrobactrum	0.13997	0.0204124	0.889282	0.885168	0.128052	0.380572	-1.65567	-0.234755	0.104452	-0.280114	-0.0408248	0.780619	-1.50445	-0.214347	0.139155	-0.636016	-0.0923758	0.527851	-0.53195	-0.0818066	0.597563	-0.739363	-0.107225	0.463364	1.20781	0.173506	0.233162	-0.228503	-0.0348253	0.820338	0.565808	0.082252	0.574216	-0.632406	-0.0918559	0.530187	0.455846	0.0663454	0.6506	-0.0699846	-0.0102078	0.944503	0	0	1	-1.4295	-0.204124	0.159473	-0.696581
Firmicutes;Clostridia;Oscillospirales;Oscillospiraceae;Pseudoflavonifractor	-0.13997	-0.0204124	0.889282	-0.813314	-0.117808	0.420139	-0.420632	-0.0612404	0.675941	-1.06207	-0.153093	0.293629	-1.28137	-0.183726	0.206349	0.995459	0.143696	0.324611	2.05817	0.302684	0.0458142	-0.350505	-0.0510597	0.727526	-1.28127	-0.183712	0.206384	0.1142	0.0174126	0.909611	0.924619	0.133659	0.359887	-0.989739	-0.142887	0.32737	0.632455	0.0918629	0.530155	-1.65584	-0.234779	0.104416	-0.218862	-0.0326087	0.827747	0.13997	0.0204124	0.889282	-0.585677
Proteobacteria;Gammaproteobacteria;Pseudomonadales;Pseudomonadaceae;Pseudomonas	0.850416	0.123102	0.399405	0.363636	0.0529673	0.717761	-0.2434	-0.0354811	0.808755	0.98415	0.142096	0.330081	-0.248329	-0.0361988	0.804961	-1.58766	-0.225614	0.119068	-0.0451614	-0.00696839	0.964193	1.23455	0.177227	0.223134	-1.54512	-0.219864	0.129024	1.63986	0.242605	0.108332	-1.9013	-0.267245	0.063404	-0.74387	-0.107871	0.460658	1.2649	0.181442	0.212143	-0.450654	-0.065593	0.654311	1.23784	0.181462	0.222196	0.559573	0.0813516	0.578428	1.94776
Proteobacteria;Gammaproteobacteria;Xanthomonadales;Xanthomonadaceae;Pseudoxanthomonas	1.04434	0.150595	0.30167	0.0747551	0.0109035	0.940727	-0.242969	-0.0354185	0.809086	0.48272	0.0702381	0.631535	-1.70976	-0.241983	0.0939048	-0.963521	-0.139176	0.340218	0.766326	0.117428	0.447768	-0.46346	-0.0674486	0.645174	0.181657	0.0264881	0.856633	0.796932	0.120643	0.429869	-0.27977	-0.0407748	0.780881	-1.47121	-0.209821	0.147898	1.49209	0.212665	0.142358	0.0714279	0.0104183	0.94336	0.926856	0.136867	0.358946	-1.54788	-0.220238	0.128358	-0.199729
Proteobacteria;Gammaproteobacteria;Enterobacterales;Pseudoalteromonadaceae;Psychrosphaera	0.13997	0.0204124	0.889282	0.885168	0.128052	0.380572	-1.65567	-0.234755	0.104452	-0.280114	-0.0408248	0.780619	-1.50445	-0.214347	0.139155	-0.636016	-0.0923758	0.527851	-0.53195	-0.0818066	0.597563	-0.739363	-0.107225	0.463364	1.20781	0.173506	0.233162	-0.228503	-0.0348253	0.820338	0.565808	0.082252	0.574216	-0.632406	-0.0918559	0.530187	0.455846	0.0663454	0.6506	-0.0699846	-0.0102078	0.944503	0	0	1	-1.4295	-0.204124	0.159473	-0.696581
Firmicutes;Clostridia;Oscillospirales;Ruminococcaceae;Pygmaiobacter	-0.490944	-0.0714286	0.625751	-0.171058	-0.0249436	0.864912	0.882589	0.127685	0.38195	-0.778268	-0.112798	0.440311	-1.57442	-0.223827	0.122098	-1.88551	-0.265183	0.0655509	-0.763686	-0.11703	0.449323	0.00816608	0.00119115	0.993519	-1.33882	-0.191667	0.187068	0.307589	0.0468554	0.75988	-0.230337	-0.0335792	0.818829	0.0448892	0.00654762	0.964386	-0.683894	-0.0992635	0.4974	-0.880589	-0.1274	0.383021	-0.344198	-0.0512426	0.732301	-0.799079	-0.115774	0.428265	0.141998
Proteobacteria;Gammaproteobacteria;Burkholderiales;Comamonadaceae;Ramlibacter	0.13997	0.0204124	0.889282	0.885168	0.128052	0.380572	-1.65567	-0.234755	0.104452	-0.280114	-0.0408248	0.780619	-1.50445	-0.214347	0.139155	-0.636016	-0.0923758	0.527851	-0.53195	-0.0818066	0.597563	-0.739363	-0.107225	0.463364	1.20781	0.173506	0.233162	-0.228503	-0.0348253	0.820338	0.565808	0.082252	0.574216	-0.632406	-0.0918559	0.530187	0.455846	0.0663454	0.6506	-0.0699846	-0.0102078	0.944503	0	0	1	-1.4295	-0.204124	0.159473	-0.696581
Proteobacteria;Gammaproteobacteria;Enterobacterales;Enterobacteriaceae;Raoultella	-1.0697	-0.154167	0.290217	0.290046	0.0422697	0.773057	-2.02323	-0.28305	0.0487572	0.308408	0.0449405	0.759135	0.187799	0.027383	0.851843	-0.57864	-0.0841043	0.565595	-0.763686	-0.11703	0.449323	-1.46771	-0.209344	0.148844	0.226605	0.0330357	0.821713	-1.63569	-0.242025	0.109204	-0.492513	-0.0716557	0.62465	-0.486832	-0.0708333	0.62864	-0.169416	-0.0247043	0.866197	0.127565	0.018604	0.899038	-0.901778	-0.133231	0.371976	0.365746	0.0532738	0.716196	-1.71244
Proteobacteria;Gammaproteobacteria;Xanthomonadales;Rhodanobacteraceae;Rhodanobacter	0.13997	0.0204124	0.889282	0.885168	0.128052	0.380572	-1.65567	-0.234755	0.104452	-0.280114	-0.0408248	0.780619	-1.50445	-0.214347	0.139155	-0.636016	-0.0923758	0.527851	-0.53195	-0.0818066	0.597563	-0.739363	-0.107225	0.463364	1.20781	0.173506	0.233162	-0.228503	-0.0348253	0.820338	0.565808	0.082252	0.574216	-0.632406	-0.0918559	0.530187	0.455846	0.0663454	0.6506	-0.0699846	-0.0102078	0.944503	0	0	1	-1.4295	-0.204124	0.159473	-0.696581
Actinobacteriota;Actinobacteria;Corynebacteriales;Nocardiaceae;Rhodococcus	1.35516	0.193918	0.181845	-0.813314	-0.117808	0.420139	1.35523	0.193928	0.181822	0.989739	0.142887	0.32737	-0.846078	-0.122484	0.401797	-0.707399	-0.10264	0.482812	1.69906	0.2536	0.0967041	0.105027	0.0153179	0.916802	-0.989739	-0.142887	0.32737	1.40112	0.208952	0.168356	-0.997194	-0.143941	0.323777	-1.4295	-0.204124	0.159473	1.65571	0.234761	0.104443	0.175009	0.0255194	0.861824	1.33834	0.195652	0.187509	-0.703375	-0.102062	0.485292	0.438527
Bacteroidota;Bacteroidia;Bacteroidales;Rikenellaceae;Rikenella	0.263402	0.0383929	0.793392	1.93198	0.271243	0.059403	-0.691126	-0.100303	0.492886	0.840765	0.121726	0.404737	0.633207	0.0919713	0.529667	-0.283407	-0.0413039	0.778109	1.22717	0.18605	0.226593	1.9759	0.276941	0.0540534	-0.375993	-0.0547619	0.708614	1.10148	0.165654	0.276813	-0.867047	-0.125472	0.390321	0.179614	0.0261905	0.858227	0.00816212	0.00119057	0.993522	-0.646694	-0.0939132	0.520975	0.540652	0.0803351	0.591414	1.3994	0.2	0.168257	1.71244
Bacteroidota;Bacteroidia;Bacteroidales;Rikenellaceae;Rikenellaceae RC9 gut group	-0.697966	-0.101285	0.488638	1.72691	0.244265	0.0907522	-0.557663	-0.0810758	0.579721	-0.912963	-0.132004	0.365921	-1.01329	-0.146215	0.316109	-0.466615	-0.0679056	0.642931	0.777958	0.119186	0.440954	0.924715	0.133673	0.359838	1.21362	0.174315	0.230955	-1.52613	-0.226675	0.134299	-0.899787	-0.130131	0.372821	-0.0864314	-0.0126063	0.931491	0.210713	0.0307212	0.834022	-1.16188	-0.167095	0.251149	-0.588585	-0.0874053	0.559083	0.678805	0.0985321	0.50059	-0.381355
Cyanobacteria;Cyanobacteriia;Cyanobacteriales;Nostocaceae;Rivularia PCC-7116	1.22924	0.176488	0.225102	0.0624655	0.00911114	0.950457	0.536238	0.0779802	0.594323	0.765793	0.111012	0.447629	0.910869	0.131707	0.367012	-0.680461	-0.0987702	0.499551	0.759287	0.116365	0.451922	0.179715	0.0262052	0.858149	-1.31941	-0.188988	0.193422	1.5094	0.224316	0.13851	-0.917637	-0.132668	0.363494	0.888818	0.128571	0.378627	-0.622876	-0.0904831	0.536377	0.957091	0.138265	0.343419	1.33643	0.195383	0.188129	-0.532093	-0.077381	0.597168	1.77852
Firmicutes;Clostridia;Peptostreptococcales-Tissierellales;Peptostreptococcaceae;Romboutsia	-0.402982	-0.0586797	0.688789	-0.248364	-0.0362039	0.804935	0.801953	0.116185	0.426617	0.264071	0.0384901	0.79288	0.674309	0.0978857	0.503418	0.580837	0.0844213	0.564125	-0.00139669	-0.000215514	0.998892	-1.28587	-0.184348	0.204789	0.544841	0.0792235	0.588439	0.0837922	0.0127772	0.933611	1.32893	0.190302	0.190287	-0.473021	-0.0688335	0.638388	-0.121848	-0.0177706	0.903539	-0.680932	-0.0988379	0.499255	-0.469103	-0.0697594	0.641261	0.792826	0.11488	0.431863	-0.894147
Firmicutes;Clostridia;Lachnospirales;Lachnospiraceae;Roseburia	1.18779	0.170714	0.240884	0.100334	0.0146336	0.920506	-1.36343	-0.195057	0.179243	1.20573	0.173216	0.233955	0.778379	0.112813	0.440247	0.705027	0.102299	0.484273	1.67493	0.250225	0.10138	-2.00174	-0.28028	0.051104	0.999462	0.144262	0.322689	1.28356	0.192096	0.206169	0.635944	0.0923654	0.527898	-0.858423	-0.124244	0.395016	0.424982	0.0618712	0.672789	-0.0912207	-0.0133047	0.927705	1.74767	0.252112	0.0873425	0.678626	0.0985064	0.500703	0.278162
Proteobacteria;Alphaproteobacteria;Rhodobacterales;Rhodobacteraceae;Roseobacter	1.06207	0.153093	0.293629	0.885168	0.128052	0.380572	0.98979	0.142894	0.327345	1.28127	0.183712	0.206384	1.28137	0.183726	0.206349	1.74249	0.246335	0.087964	-0.53195	-0.0818066	0.597563	-1.58062	-0.224663	0.120673	1.65558	0.234743	0.104471	0.38125	0.0580421	0.704895	0.105742	0.0154222	0.916237	-1.20781	-0.173506	0.233162	1.73219	0.244968	0.0897982	1.13493	0.163324	0.262158	0.882523	0.130435	0.382184	0.0699739	0.0102062	0.944511	-1.30006
Proteobacteria;Alphaproteobacteria;Acetobacterales;Acetobacteraceae;Roseomonas	0.13997	0.0204124	0.889282	0.885168	0.128052	0.380572	-1.65567	-0.234755	0.104452	-0.280114	-0.0408248	0.780619	-1.50445	-0.214347	0.139155	-0.636016	-0.0923758	0.527851	-0.53195	-0.0818066	0.597563	-0.739363	-0.107225	0.463364	1.20781	0.173506	0.233162	-0.228503	-0.0348253	0.820338	0.565808	0.082252	0.574216	-0.632406	-0.0918559	0.530187	0.455846	0.0663454	0.6506	-0.0699846	-0.0102078	0.944503	0	0	1	-1.4295	-0.204124	0.159473	-0.696581
Proteobacteria;Alphaproteobacteria;Rhodobacterales;Rhodobacteraceae;Rubellimicrobium	1.54568	0.21994	0.128888	-0.491747	-0.0715449	0.625187	0.828292	0.119947	0.411691	1.17159	0.168452	0.247265	-0.392423	-0.0571472	0.69652	-1.48212	-0.211308	0.144982	1.69906	0.2536	0.0967041	1.01855	0.146957	0.313632	-1.694	-0.239881	0.0968829	2.11496	0.306958	0.0402669	-1.98121	-0.277628	0.0534355	-0.830335	-0.120238	0.410548	0.836657	0.12114	0.407019	0.127565	0.018604	0.899038	1.72666	0.24927	0.0910887	-0.216387	-0.0315476	0.829622	1.31325
Actinobacteriota;Rubrobacteria;Rubrobacterales;Rubrobacteriaceae;Rubrobacter	0.13997	0.0204124	0.889282	0.885168	0.128052	0.380572	-1.65567	-0.234755	0.104452	-0.280114	-0.0408248	0.780619	-1.50445	-0.214347	0.139155	-0.636016	-0.0923758	0.527851	-0.53195	-0.0818066	0.597563	-0.739363	-0.107225	0.463364	1.20781	0.173506	0.233162	-0.228503	-0.0348253	0.820338	0.565808	0.082252	0.574216	-0.632406	-0.0918559	0.530187	0.455846	0.0663454	0.6506	-0.0699846	-0.0102078	0.944503	0	0	1	-1.4295	-0.204124	0.159473	-0.696581
Proteobacteria;Alphaproteobacteria;Rhodobacterales;Rhodobacteraceae;Ruegeria	0.974804	0.140774	0.334648	0.333187	0.048543	0.740475	-1.24857	-0.179176	0.218005	0.468334	0.0681548	0.64171	-1.11958	-0.161173	0.26858	-0.135453	-0.019754	0.892832	0.759287	0.116365	0.451922	0.302439	0.0440724	0.763652	0.271583	0.0395833	0.787132	0.622122	0.0944486	0.537147	0.472841	0.0688074	0.638515	-0.441634	-0.0642857	0.660779	0.730541	0.10596	0.468686	-0.227662	-0.0331896	0.820897	0.858549	0.126949	0.39514	-0.780348	-0.113095	0.439098	0.367668
Firmicutes;Clostridia;Oscillospirales;Hungateiclostridiaceae;Ruminiclostridium	-1.35516	-0.193918	0.181845	1.32324	0.189517	0.192155	0.491072	0.0714471	0.625661	-1.4295	-0.204124	0.159473	-0.420643	-0.0612419	0.675933	-0.564837	-0.0821118	0.574871	-0.53195	-0.0818066	0.597563	0.491324	0.0714836	0.625484	0.0699739	0.0102062	0.944511	-1.48283	-0.22056	0.145413	-0.565808	-0.082252	0.574216	1.4295	0.204124	0.159473	-0.174996	-0.0255175	0.861835	-0.810384	-0.117389	0.421804	-1.33834	-0.195652	0.187509	0.632406	0.0918559	0.530187	-0.292005
Firmicutes;Clostridia;Oscillospirales;Ruminococcaceae;Ruminococcus	-0.401192	-0.0584199	0.690097	0.792559	0.114842	0.432017	1.96934	0.276093	0.0548245	-0.62308	-0.0905125	0.536244	-1.44278	-0.205939	0.155716	-3.26027	-0.429469	0.00207395	1.95785	0.289195	0.0569125	2.60379	0.355055	0.0123013	-2.12871	-0.296538	0.0385488	-0.423818	-0.064497	0.673812	-1.05529	-0.152138	0.296686	-0.142744	-0.0208169	0.887102	0.0909596	0.0132667	0.927911	-0.92273	-0.133391	0.360861	-0.159455	-0.0237634	0.874024	-0.175651	-0.0256129	0.861323	0.796188
Actinobacteriota;Actinobacteria;Micrococcales;Sanguibacteraceae;Sanguibacter-Flavimobilis	0.13997	0.0204124	0.889282	0.885168	0.128052	0.380572	-1.65567	-0.234755	0.104452	-0.280114	-0.0408248	0.780619	-1.50445	-0.214347	0.139155	-0.636016	-0.0923758	0.527851	-0.53195	-0.0818066	0.597563	-0.739363	-0.107225	0.463364	1.20781	0.173506	0.233162	-0.228503	-0.0348253	0.820338	0.565808	0.082252	0.574216	-0.632406	-0.0918559	0.530187	0.455846	0.0663454	0.6506	-0.0699846	-0.0102078	0.944503	0	0	1	-1.4295	-0.204124	0.159473	-0.696581
Bacteroidota;Bacteroidia;Bacteroidales;Marinifilaceae;Sanguibacteroides	-2.59529	-0.354042	0.0125697	1.9716	0.276385	0.0545574	-1.34334	-0.192289	0.185614	-1.57331	-0.223676	0.122356	-0.488087	-0.071015	0.627758	-0.826717	-0.119722	0.412575	-1.40879	-0.212421	0.166257	0.355299	0.0517562	0.723955	0.671057	0.0974181	0.505469	-1.99878	-0.291568	0.0519785	-0.329538	-0.0480127	0.743213	0.174782	0.0254863	0.862002	-2.01089	-0.281461	0.0500926	-2.28833	-0.316615	0.0266601	-2.40006	-0.336869	0.0205911	1.74294	0.246396	0.0878838	-0.951377
Cyanobacteria;Cyanobacteriia;Synechococcales;Synechococcales Incertae Sedis;Schizothrix LEGE 07164	1.20781	0.173506	0.233162	-0.386882	-0.0563429	0.70059	-0.139977	-0.0204135	0.889276	0.917727	0.132681	0.363448	-0.104976	-0.0153105	0.916842	0.423	0.0615838	0.674224	1.58267	0.237239	0.120999	1.13541	0.163391	0.26196	-0.774569	-0.112268	0.442473	1.08006	0.162518	0.286136	0.105742	0.0154222	0.916237	0	0	1	0.56168	0.0816559	0.577003	-0.24509	-0.0357272	0.807454	1.1847	0.173913	0.242356	0.280114	0.0408248	0.780619	1.18498
Actinobacteriota;Coriobacteriia;Coriobacteriales;Eggerthellaceae;Senegalimassilia	-1.54147	-0.21937	0.129909	1.87944	0.264389	0.0663926	-0.062332	-0.00909168	0.950563	0.0582812	0.00850088	0.953772	-1.42283	-0.20321	0.16139	-0.89647	-0.12966	0.374571	-0.709717	-0.108861	0.481801	0.929262	0.134318	0.357502	1.05817	0.152544	0.295386	-1.22713	-0.183942	0.226451	-0.89259	-0.129108	0.376624	0.54811	0.0796958	0.58621	-0.927555	-0.134076	0.358377	-0.068006	-0.00991921	0.946069	-1.30958	-0.191603	0.196986	-1.02299	-0.147585	0.311548	-0.0335949
Proteobacteria;Alphaproteobacteria;Rhodobacterales;Rhodobacteraceae;Shimia	0.13997	0.0204124	0.889282	0.885168	0.128052	0.380572	-1.65567	-0.234755	0.104452	-0.280114	-0.0408248	0.780619	-1.50445	-0.214347	0.139155	-0.636016	-0.0923758	0.527851	-0.53195	-0.0818066	0.597563	-0.739363	-0.107225	0.463364	1.20781	0.173506	0.233162	-0.228503	-0.0348253	0.820338	0.565808	0.082252	0.574216	-0.632406	-0.0918559	0.530187	0.455846	0.0663454	0.6506	-0.0699846	-0.0102078	0.944503	0	0	1	-1.4295	-0.204124	0.159473	-0.696581
Proteobacteria;Alphaproteobacteria;Azospirillales;Azospirillaceae;Skermanella	1.35516	0.193918	0.181845	-0.813314	-0.117808	0.420139	1.35523	0.193928	0.181822	0.989739	0.142887	0.32737	-0.846078	-0.122484	0.401797	-0.707399	-0.10264	0.482812	1.69906	0.2536	0.0967041	0.105027	0.0153179	0.916802	-0.989739	-0.142887	0.32737	1.40112	0.208952	0.168356	-0.997194	-0.143941	0.323777	-1.4295	-0.204124	0.159473	1.65571	0.234761	0.104443	0.175009	0.0255194	0.861824	1.33834	0.195652	0.187509	-0.703375	-0.102062	0.485292	0.438527
Actinobacteriota;Coriobacteriia;Coriobacteriales;Eggerthellaceae;Slackia	1.09243	0.157362	0.280214	0.248936	0.0362871	0.804495	-0.704056	-0.10216	0.484872	0.888502	0.128526	0.378796	-2.04041	-0.285258	0.0469503	0.0469545	0.00684885	0.962748	1.6545	0.247362	0.105481	-0.221765	-0.0323309	0.825457	0.509017	0.074044	0.613122	-0.0268965	-0.00410165	0.978667	0.306022	0.0445935	0.760939	-2.74465	-0.371669	0.00855234	1.29409	0.185486	0.201958	-1.49002	-0.212384	0.142899	-0.289316	-0.0430886	0.773669	-0.170915	-0.0249228	0.865024	-0.690544
Fusobacteriota;Fusobacteriia;Fusobacteriales;Leptotrichiaceae;Sneathia	0.13997	0.0204124	0.889282	0.885168	0.128052	0.380572	-1.65567	-0.234755	0.104452	-0.280114	-0.0408248	0.780619	-1.50445	-0.214347	0.139155	-0.636016	-0.0923758	0.527851	-0.53195	-0.0818066	0.597563	-0.739363	-0.107225	0.463364	1.20781	0.173506	0.233162	-0.228503	-0.0348253	0.820338	0.565808	0.082252	0.574216	-0.632406	-0.0918559	0.530187	0.455846	0.0663454	0.6506	-0.0699846	-0.0102078	0.944503	0	0	1	-1.4295	-0.204124	0.159473	-0.696581
Proteobacteria;Alphaproteobacteria;Sphingomonadales;Sphingomonadaceae;Sphingoaurantiacus	0.00408075	0.000595238	0.996761	0.0747551	0.0109035	0.940727	-1.5019	-0.213999	0.139813	-0.947493	-0.136905	0.348234	-2.03718	-0.284843	0.0472853	0.227889	0.0332227	0.820721	0.994904	0.151739	0.32548	-0.785997	-0.113903	0.435814	-0.0142826	-0.00208333	0.988665	-0.0871025	-0.0132818	0.930994	1.065	0.153505	0.292317	-1.16095	-0.166964	0.251527	0.777289	0.112657	0.440883	-1.19524	-0.171752	0.237991	-0.153062	-0.0228112	0.879034	-0.930709	-0.134524	0.35676	-0.922511
Proteobacteria;Alphaproteobacteria;Sphingomonadales;Sphingomonadaceae;Sphingomonas	0.608854	0.0884623	0.545553	-0.128749	-0.0187767	0.898106	-1.42429	-0.20341	0.160969	-0.156548	-0.022829	0.876271	0.735712	0.106702	0.465562	-0.453495	-0.0660048	0.652279	-1.00875	-0.153802	0.318871	0.997826	0.14403	0.323474	1.47993	0.211009	0.145564	-0.972649	-0.146722	0.336168	1.24521	0.178709	0.219227	0.936802	0.135389	0.353649	0.2616	0.0381305	0.794773	0.472342	0.0687353	0.638868	0.0131492	0.00196017	0.989567	-0.990526	-0.142998	0.326989	0.0241126
Firmicutes;Bacilli;Staphylococcales;Staphylococcaceae;Staphylococcus	0.13997	0.0204124	0.889282	0.885168	0.128052	0.380572	-1.65567	-0.234755	0.104452	-0.280114	-0.0408248	0.780619	-1.50445	-0.214347	0.139155	-0.636016	-0.0923758	0.527851	-0.53195	-0.0818066	0.597563	-0.739363	-0.107225	0.463364	1.20781	0.173506	0.233162	-0.228503	-0.0348253	0.820338	0.565808	0.082252	0.574216	-0.632406	-0.0918559	0.530187	0.455846	0.0663454	0.6506	-0.0699846	-0.0102078	0.944503	0	0	1	-1.4295	-0.204124	0.159473	-0.696581
Proteobacteria;Gammaproteobacteria;Xanthomonadales;Xanthomonadaceae;Stenotrophomonas	0.13997	0.0204124	0.889282	0.885168	0.128052	0.380572	-1.65567	-0.234755	0.104452	-0.280114	-0.0408248	0.780619	-1.50445	-0.214347	0.139155	-0.636016	-0.0923758	0.527851	-0.53195	-0.0818066	0.597563	-0.739363	-0.107225	0.463364	1.20781	0.173506	0.233162	-0.228503	-0.0348253	0.820338	0.565808	0.082252	0.574216	-0.632406	-0.0918559	0.530187	0.455846	0.0663454	0.6506	-0.0699846	-0.0102078	0.944503	0	0	1	-1.4295	-0.204124	0.159473	-0.696581
Proteobacteria;Gammaproteobacteria;Steroidobacterales;Steroidobacteraceae;Steroidobacter	0.13997	0.0204124	0.889282	0.885168	0.128052	0.380572	-1.65567	-0.234755	0.104452	-0.280114	-0.0408248	0.780619	-1.50445	-0.214347	0.139155	-0.636016	-0.0923758	0.527851	-0.53195	-0.0818066	0.597563	-0.739363	-0.107225	0.463364	1.20781	0.173506	0.233162	-0.228503	-0.0348253	0.820338	0.565808	0.082252	0.574216	-0.632406	-0.0918559	0.530187	0.455846	0.0663454	0.6506	-0.0699846	-0.0102078	0.944503	0	0	1	-1.4295	-0.204124	0.159473	-0.696581
Firmicutes;Clostridia;Lachnospirales;Lachnospiraceae;Stomatobaculum	-1.20781	-0.173506	0.233162	-0.813314	-0.117808	0.420139	0.420632	0.0612404	0.675941	-1.35516	-0.193918	0.181845	1.35527	0.193933	0.181811	1.43795	0.205279	0.157074	-0.53195	-0.0818066	0.597563	-0.990306	-0.142967	0.327095	0.703375	0.102062	0.485292	-0.0761267	-0.0116084	0.939671	1.59196	0.226193	0.118098	-0.210009	-0.0306186	0.834568	1.42962	0.20414	0.159441	-0.491122	-0.0714544	0.625626	-1.1847	-0.173913	0.242356	1.65558	0.234743	0.104471	-1.65247
Firmicutes;Bacilli;Lactobacillales;Streptococcaceae;Streptococcus	1.37355	0.196448	0.176099	2.82933	0.381489	0.00683848	-0.132414	-0.0193109	0.895222	1.76959	0.24993	0.0832825	0.249162	0.0363201	0.804321	0.146875	0.021419	0.883859	0.959554	0.146466	0.342772	-0.350804	-0.0511031	0.727303	-0.503254	-0.0732102	0.617136	1.44472	0.215158	0.155784	0.357735	0.0521102	0.722143	-2.05464	-0.287084	0.0454967	2.07914	0.29022	0.043087	0.262126	0.038207	0.79437	1.24397	0.182332	0.219951	0.148202	0.0216124	0.882817	-0.133959
Firmicutes;Clostridia;Oscillospirales;Ruminococcaceae;Subdoligranulum	-0.860373	-0.124522	0.393951	1.28497	0.184224	0.205099	0.0157449	0.00229662	0.987505	-0.895866	-0.129574	0.37489	-0.573903	-0.0834205	0.56877	0.836519	0.121121	0.407096	-0.0974229	-0.015031	0.922854	-0.271512	-0.0395731	0.787186	-0.265749	-0.0387344	0.791595	-2.03968	-0.297011	0.0475567	2.53281	0.346554	0.0147127	-1.2262	-0.176065	0.226232	0.899166	0.130043	0.373148	-0.84851	-0.122831	0.400455	-1.47573	-0.214852	0.146979	-0.18865	-0.027507	0.851179	-2.07168
Firmicutes;Negativicutes;Acidaminococcales;Acidaminococcaceae;Succiniclasticum	0.361648	0.0526786	0.719236	1.68726	0.238981	0.0981803	1.08881	0.156853	0.28179	1.09299	0.15744	0.279969	0.832485	0.120545	0.409345	-0.234055	-0.0341206	0.815959	-0.763686	-0.11703	0.449323	2.08708	0.291235	0.0423301	0.359599	0.052381	0.720757	0.688864	0.104476	0.494609	1.02564	0.147958	0.310311	-0.212301	-0.0309524	0.832791	-0.187799	-0.027383	0.851843	0.557925	0.0811136	0.579543	-0.733499	-0.108696	0.467059	0.441634	0.0642857	0.660779	0.88273
Proteobacteria;Gammaproteobacteria;Enterobacterales;Succinivibrionaceae;Succinivibrio	1.47837	0.210796	0.145981	-0.196497	-0.0286502	0.845069	0.57437	0.0834879	0.568457	1.48377	0.211533	0.144545	-1.224	-0.175759	0.227054	-0.415513	-0.0604978	0.679657	0.226524	0.034932	0.821893	0.0682169	0.00994996	0.945902	-0.618605	-0.0898677	0.539163	1.7503	0.257889	0.0872001	-0.541782	-0.0787815	0.590528	-1.12764	-0.162302	0.265197	0.701013	0.101723	0.486751	1.06966	0.154161	0.290233	1.88419	0.270415	0.0660087	-1.09176	-0.157269	0.280502	2.21866
Proteobacteria;Gammaproteobacteria;Burkholderiales;Sutterellaceae;Sutterella	-2.201	-0.305681	0.0326836	-1.24665	-0.178909	0.218703	-1.27948	-0.183464	0.207007	-2.28541	-0.316252	0.0268443	-0.698049	-0.101297	0.488586	2.63803	0.359126	0.0112721	-0.32905	-0.0507083	0.743753	-4.12092	-0.515188	0.000151947	1.74023	0.246036	0.0883629	-2.37281	-0.340259	0.0221954	1.05988	0.152785	0.294614	0.267322	0.0389634	0.79039	0.00122541	0.000178745	0.999027	-0.71678	-0.103986	0.477057	-2.61857	-0.363631	0.011989	0.299262	0.0436104	0.766059	-3.75988
Actinobacteriota;Acidimicrobiia;Microtrichales;Microtrichaceae;Sva0996 marine group	1.20781	0.173506	0.233162	-0.386882	-0.0563429	0.70059	-0.139977	-0.0204135	0.889276	0.917727	0.132681	0.363448	-0.104976	-0.0153105	0.916842	0.423	0.0615838	0.674224	1.58267	0.237239	0.120999	1.13541	0.163391	0.26196	-0.774569	-0.112268	0.442473	1.08006	0.162518	0.286136	0.105742	0.0154222	0.916237	0	0	1	0.56168	0.0816559	0.577003	-0.24509	-0.0357272	0.807454	1.1847	0.173913	0.242356	0.280114	0.0408248	0.780619	1.18498
Cyanobacteria;Cyanobacteriia;Synechococcales;Cyanobiaceae;Synechococcus CC9902	-0.225621	-0.0328923	0.822475	0.364949	0.053158	0.716787	0.0362609	0.00528913	0.971228	0.00894048	0.0013041	0.992904	-0.86465	-0.125131	0.391623	1.14867	0.165247	0.256506	-0.0878885	-0.0135602	0.930383	-0.749398	-0.108664	0.457352	0.380056	0.0553519	0.705616	0.609259	0.0925127	0.545559	0.342671	0.0499214	0.733374	-0.871195	-0.126063	0.388076	-0.433017	-0.0630364	0.666983	-0.0775009	-0.0113039	0.938554	0.161532	0.0240728	0.872397	-0.576201	-0.0837523	0.567228	0.359333
Synergistota;Synergistia;Synergistales;Synergistaceae;Synergistes	-0.930634	-0.134513	0.356798	-3.3835	-0.442569	0.00145155	-0.779902	-0.113031	0.439359	-2.16935	-0.301688	0.0351472	-0.291966	-0.042549	0.771598	0.411102	0.0598579	0.682866	0.334156	0.0514929	0.739925	-0.158492	-0.0231123	0.874748	0.291943	0.0425457	0.771615	-1.82957	-0.268743	0.074253	0.857704	0.124141	0.395408	0.244695	0.0356697	0.807758	-0.56766	-0.0825193	0.572968	-1.75832	-0.248436	0.0852034	-1.2977	-0.189928	0.201004	0.69144	0.100348	0.492691	-1.34893
Bacteroidota;Bacteroidia;Chitinophagales;Chitinophagaceae;Terrimonas	0.13997	0.0204124	0.889282	0.885168	0.128052	0.380572	-1.65567	-0.234755	0.104452	-0.280114	-0.0408248	0.780619	-1.50445	-0.214347	0.139155	-0.636016	-0.0923758	0.527851	-0.53195	-0.0818066	0.597563	-0.739363	-0.107225	0.463364	1.20781	0.173506	0.233162	-0.228503	-0.0348253	0.820338	0.565808	0.082252	0.574216	-0.632406	-0.0918559	0.530187	0.455846	0.0663454	0.6506	-0.0699846	-0.0102078	0.944503	0	0	1	-1.4295	-0.204124	0.159473	-0.696581
Firmicutes;Clostridia;Peptostreptococcales-Tissierellales;Peptostreptococcaceae;Terrisporobacter	2.6538	0.360994	0.0108251	1.37144	0.196158	0.176752	0.0103124	0.00150422	0.991816	1.9232	0.270101	0.060525	-1.76791	-0.249707	0.0835674	0.932954	0.134842	0.355612	0.994904	0.151739	0.32548	1.52825	0.217578	0.133152	-0.606339	-0.0880998	0.547207	1.78534	0.262699	0.0812608	1.77268	0.250339	0.0827624	-3.06418	-0.408052	0.00360874	1.95478	0.274205	0.056572	0.053779	0.00784423	0.957339	1.08508	0.159679	0.283666	-1.57976	-0.224547	0.12087	0.638653
Proteobacteria;Gammaproteobacteria;Enterobacterales;Colwelliaceae;Thalassomonas	0.13997	0.0204124	0.889282	0.885168	0.128052	0.380572	-1.65567	-0.234755	0.104452	-0.280114	-0.0408248	0.780619	-1.50445	-0.214347	0.139155	-0.636016	-0.0923758	0.527851	-0.53195	-0.0818066	0.597563	-0.739363	-0.107225	0.463364	1.20781	0.173506	0.233162	-0.228503	-0.0348253	0.820338	0.565808	0.082252	0.574216	-0.632406	-0.0918559	0.530187	0.455846	0.0663454	0.6506	-0.0699846	-0.0102078	0.944503	0	0	1	-1.4295	-0.204124	0.159473	-0.696581
Proteobacteria;Gammaproteobacteria;Thiomicrospirales;Thiomicrospiraceae;Thiomicrorhabdus	0.13997	0.0204124	0.889282	0.885168	0.128052	0.380572	-1.65567	-0.234755	0.104452	-0.280114	-0.0408248	0.780619	-1.50445	-0.214347	0.139155	-0.636016	-0.0923758	0.527851	-0.53195	-0.0818066	0.597563	-0.739363	-0.107225	0.463364	1.20781	0.173506	0.233162	-0.228503	-0.0348253	0.820338	0.565808	0.082252	0.574216	-0.632406	-0.0918559	0.530187	0.455846	0.0663454	0.6506	-0.0699846	-0.0102078	0.944503	0	0	1	-1.4295	-0.204124	0.159473	-0.696581
Patescibacteria;Saccharimonadia;Saccharimonadales;Saccharimonadaceae;TM7x	-0.210009	-0.0306186	0.834568	1.6621	0.235616	0.10315	-1.31823	-0.188824	0.193815	-0.491046	-0.0714435	0.625679	-0.774629	-0.112277	0.442438	0.423	0.0615838	0.674224	NA	NA	NA	0.632764	0.0919075	0.529955	0.917727	0.132681	0.363448	-0.766397	-0.116084	0.447627	0.105742	0.0154222	0.916237	-0.280114	-0.0408248	0.780619	0.210025	0.030621	0.834556	-0.561724	-0.0816622	0.576973	-0.145865	-0.0217391	0.884679	0	0	1	0.365201
Spirochaetota;Spirochaetia;Spirochaetales;Spirochaetaceae;Treponema	0.13997	0.0204124	0.889282	0.885168	0.128052	0.380572	-1.65567	-0.234755	0.104452	-0.280114	-0.0408248	0.780619	-1.50445	-0.214347	0.139155	-0.636016	-0.0923758	0.527851	-0.53195	-0.0818066	0.597563	-0.739363	-0.107225	0.463364	1.20781	0.173506	0.233162	-0.228503	-0.0348253	0.820338	0.565808	0.082252	0.574216	-0.632406	-0.0918559	0.530187	0.455846	0.0663454	0.6506	-0.0699846	-0.0102078	0.944503	0	0	1	-1.4295	-0.204124	0.159473	-0.696581
Cyanobacteria;Cyanobacteriia;Cyanobacteriales;Phormidiaceae;Trichodesmium IMS101	1.20781	0.173506	0.233162	-0.386882	-0.0563429	0.70059	-0.139977	-0.0204135	0.889276	0.917727	0.132681	0.363448	-0.104976	-0.0153105	0.916842	0.423	0.0615838	0.674224	1.58267	0.237239	0.120999	1.13541	0.163391	0.26196	-0.774569	-0.112268	0.442473	1.08006	0.162518	0.286136	0.105742	0.0154222	0.916237	0	0	1	0.56168	0.0816559	0.577003	-0.24509	-0.0357272	0.807454	1.1847	0.173913	0.242356	0.280114	0.0408248	0.780619	1.18498
Firmicutes;Bacilli;Erysipelotrichales;Erysipelotrichaceae;Turicibacter	-1.29198	-0.185195	0.20268	1.62602	0.230777	0.110633	-1.12146	-0.161436	0.267791	-0.308957	-0.0450202	0.75872	-1.3528	-0.193593	0.182591	0.00173402	0.000252933	0.998624	0.993908	0.151591	0.325959	0.996625	0.143861	0.32405	-1.03881	-0.149816	0.304208	-0.496867	-0.0755549	0.621814	-0.73576	-0.106709	0.465533	-0.530934	-0.0772135	0.597965	0.0218425	0.00318603	0.982666	-1.81931	-0.256495	0.0752379	-0.998965	-0.147293	0.323153	0.595961	0.0866032	0.554061	0.758234
Firmicutes;Clostridia;Lachnospirales;Lachnospiraceae;Tuzzerella	-0.998421	-0.144114	0.323188	0.888447	0.128519	0.378825	0.0732423	0.0106829	0.941924	-0.795569	-0.115272	0.430283	1.12822	0.162384	0.264953	-0.529839	-0.0770551	0.598718	-0.0451614	-0.00696839	0.964193	-0.0552915	-0.00806483	0.956141	-1.34681	-0.192768	0.184501	0.011875	0.00181092	0.99058	-2.31042	-0.319361	0.0253028	1.57167	0.223455	0.122735	-1.40414	-0.200649	0.166852	0.314621	0.0458439	0.754442	-0.812397	-0.120227	0.420841	0.668253	0.097015	0.507241	0.431415
Cyanobacteria;Cyanobacteriia;Cyanobacteriales;Phormidiaceae;Tychonema CCAP 1459-11B	-0.684877	-0.0994048	0.496785	0.742609	0.107691	0.461414	-0.587765	-0.085421	0.559503	-0.747093	-0.108333	0.458729	-1.98176	-0.2777	0.0533715	-0.562054	-0.0817099	0.57675	-0.763686	-0.11703	0.449323	-0.143959	-0.0209939	0.886148	0.279764	0.0407738	0.780886	-0.541339	-0.0822736	0.591067	-0.18094	-0.0263837	0.857192	-0.707669	-0.102679	0.482645	-0.0601979	-0.00878043	0.952253	-0.891049	-0.128889	0.377442	-0.770137	-0.114056	0.445243	-1.18438	-0.170238	0.242217	-0.353187
Firmicutes;Clostridia;Lachnospirales;Lachnospiraceae;Tyzzerella	0.849972	0.123039	0.39965	-0.380948	-0.0554814	0.704958	-0.291942	-0.0425456	0.771616	0.650866	0.0945136	0.518302	0.512187	0.0745025	0.610919	-1.62473	-0.230604	0.110909	1.08456	0.165056	0.284303	2.08851	0.291417	0.0421951	0.404413	0.0588874	0.687743	0.1464	0.0223202	0.88429	-0.462698	-0.0673382	0.645716	1.28606	0.184375	0.204722	0.707134	0.102602	0.482975	-0.298706	-0.0435295	0.766481	0.507889	0.0754956	0.614012	0.385013	0.0560716	0.701965	1.33824
Firmicutes;Clostridia;Oscillospirales;Ruminococcaceae;UBA1819	-0.538233	-0.0782684	0.592956	0.133131	0.0194154	0.894658	-0.641353	-0.0931442	0.524409	-1.27801	-0.18326	0.207522	0.972493	0.140447	0.335784	0.0647571	0.00944537	0.948642	1.23411	0.187066	0.224022	1.13902	0.163897	0.260466	-1.86869	-0.262982	0.0679054	-0.388147	-0.0590885	0.699822	-2.59886	-0.354468	0.0124561	-0.471772	-0.0686526	0.639273	0.362342	0.0527793	0.718721	-1.09986	-0.158406	0.276993	-0.575177	-0.0854289	0.568037	1.60111	0.227426	0.116054	0.230344
Firmicutes;Clostridia;Oscillospirales;Oscillospiraceae;UCG-002	-0.411132	-0.0598622	0.682844	1.49614	0.213217	0.141301	0.554625	0.0806369	0.581781	-0.156782	-0.022863	0.876088	-1.67448	-0.237273	0.10068	-1.20571	-0.173213	0.233964	1.09622	0.166782	0.279228	3.20835	0.423866	0.00240563	-0.501648	-0.0729778	0.618257	-1.75637	-0.258724	0.0861463	-0.112799	-0.0164512	0.910671	-1.22106	-0.175351	0.228152	-0.241226	-0.0351647	0.810429	-1.41489	-0.202123	0.163692	-0.4046	-0.0602047	0.687689	-0.0332378	-0.00484818	0.973626	0.246189
Firmicutes;Clostridia;Oscillospirales;Oscillospiraceae;UCG-003	-0.494243	-0.0719061	0.623437	-0.393782	-0.0573444	0.695523	1.50524	0.214453	0.138954	0.214223	0.0312325	0.8313	-0.339112	-0.0494041	0.736036	0.259498	0.0378245	0.796385	-0.891882	-0.136335	0.377538	-0.748661	-0.108558	0.457792	0.699144	0.101454	0.487908	-0.305418	-0.0465254	0.761521	0.322494	0.0469886	0.748509	-0.985457	-0.142281	0.329446	-0.968224	-0.139842	0.337888	2.03494	0.284555	0.0475195	-0.640314	-0.0950205	0.525215	-1.83287	-0.25828	0.0731607	-0.533696
Firmicutes;Bacilli;Erysipelotrichales;Erysipelatoclostridiaceae;UCG-004	-1.81074	-0.255366	0.0765759	0.791234	0.114652	0.432783	0.621	0.0902128	0.5376	-1.03287	-0.148978	0.306953	0.322819	0.0470359	0.748264	1.18489	0.170308	0.24202	-1.54706	-0.232192	0.129352	0.991285	0.143106	0.326623	0.537894	0.0782195	0.593188	-1.29055	-0.193103	0.203756	0.725161	0.105189	0.471949	1.63869	0.232479	0.107955	-1.87375	-0.263644	0.0671899	-1.00422	-0.144934	0.320416	-1.47453	-0.214685	0.147301	0.546596	0.0794771	0.587242	-0.171318
Firmicutes;Clostridia;Oscillospirales;Oscillospiraceae;UCG-005	0.370349	0.0539422	0.712787	2.09779	0.292603	0.041327	0.503689	0.0732732	0.616832	0.486706	0.0708152	0.628729	-0.437507	-0.0636874	0.663748	-1.60418	-0.22784	0.115373	0.816766	0.125041	0.418671	3.29858	0.433571	0.00185749	-1.05256	-0.151754	0.297922	-0.649758	-0.0986043	0.519305	-0.132973	-0.0193925	0.894782	-0.529471	-0.0770019	0.598971	0.000350557	5.11e-05	0.999722	-1.28442	-0.184148	0.205291	0.206157	0.0307176	0.837598	0.973992	0.140659	0.335047	1.21405
Firmicutes;Clostridia;Oscillospirales;Oscillospiraceae;UCG-007	-1.46216	-0.208586	0.150353	-0.867719	-0.125568	0.389957	0.409802	0.0596693	0.683813	-2.24611	-0.311345	0.0294362	-1.33609	-0.19129	0.187952	-0.0770303	-0.0112353	0.938926	0.602004	0.092493	0.550408	-0.373623	-0.0544177	0.710365	-0.725337	-0.105214	0.471842	-0.856801	-0.12956	0.396305	0.79639	0.115389	0.42981	0.0951178	0.013873	0.924626	-0.3912	-0.0569697	0.697417	-1.30331	-0.186762	0.198819	-1.61843	-0.234532	0.112559	-0.599017	-0.087044	0.552038	-1.52954
Firmicutes;Clostridia;Oscillospirales;Butyricicoccaceae;UCG-009	-0.69879	-0.101404	0.488127	0.434888	0.0633076	0.665634	-0.370864	-0.0540171	0.712405	-0.288526	-0.0420487	0.774212	-0.194746	-0.0283952	0.846431	-0.893037	-0.129172	0.376387	-0.57252	-0.0879991	0.570022	0.277531	0.0404489	0.782589	0.459855	0.0669264	0.64774	-0.771949	-0.116914	0.444367	0.0438874	0.0064015	0.96518	-0.709148	-0.102891	0.481736	-0.964195	-0.139272	0.339883	-0.856251	-0.123934	0.396203	-1.68633	-0.243798	0.098655	0.958393	0.13845	0.342769	-1.26937
Firmicutes;Clostridia;Oscillospirales;[Eubacterium] coprostanoligenes group;Uncl	-1.00479	-0.145015	0.320142	0.649296	0.0942876	0.519308	0.0937637	0.0136756	0.925695	-0.807314	-0.116951	0.423553	-0.150118	-0.0218917	0.881314	-0.566909	-0.082411	0.573473	-0.934312	-0.142692	0.355484	2.66339	0.362128	0.0105613	0.0643686	0.00938871	0.94895	-1.712	-0.252611	0.0941004	-0.123711	-0.0180421	0.902072	0.798031	0.115624	0.428866	-1.3403	-0.191871	0.18659	-0.902327	-0.130492	0.371484	-1.03939	-0.153117	0.304174	0.561577	0.081641	0.577072	0.0543192
Proteobacteria;Alphaproteobacteria;Rhodospirillales;AEGEAN-169 marine group;Uncl	0.347021	0.0505535	0.730125	0.865225	0.125213	0.39131	-0.611401	-0.0888294	0.54388	0.394358	0.0574281	0.695101	-0.0379373	-0.00553364	0.969898	1.29834	0.186075	0.200506	-0.365248	-0.0562698	0.716759	-0.557648	-0.0810736	0.579731	1.49723	0.213364	0.14102	0.342863	0.0522148	0.733372	0.453182	0.0659594	0.652503	-1.11871	-0.16105	0.26895	-0.0109212	-0.00159302	0.991333	0.194663	0.028383	0.846496	0.581362	0.0863407	0.563897	-0.109792	-0.0160128	0.913042	0.0845569
Chloroflexi;Chloroflexia;Kallotenuales;AKIW781;Uncl	0.13997	0.0204124	0.889282	0.885168	0.128052	0.380572	-1.65567	-0.234755	0.104452	-0.280114	-0.0408248	0.780619	-1.50445	-0.214347	0.139155	-0.636016	-0.0923758	0.527851	-0.53195	-0.0818066	0.597563	-0.739363	-0.107225	0.463364	1.20781	0.173506	0.233162	-0.228503	-0.0348253	0.820338	0.565808	0.082252	0.574216	-0.632406	-0.0918559	0.530187	0.455846	0.0663454	0.6506	-0.0699846	-0.0102078	0.944503	0	0	1	-1.4295	-0.204124	0.159473	-0.696581
Proteobacteria;Gammaproteobacteria;Enterobacterales;Alteromonadaceae;Uncl	0.842852	0.122024	0.40358	1.27592	0.18297	0.208255	-0.488913	-0.0711346	0.627177	0.680735	0.0988095	0.499379	-0.189842	-0.0276807	0.85025	0.724232	0.105056	0.472513	-0.763686	-0.11703	0.449323	-1.66048	-0.2354	0.103475	2.08347	0.290774	0.0426727	0.0992027	0.0151265	0.921438	0.486299	0.0707562	0.629015	-1.3151	-0.188393	0.194855	1.54471	0.219808	0.129124	0.736825	0.106862	0.464891	0.614653	0.0912449	0.541879	-0.981113	-0.141667	0.331561	-1.43002
Firmicutes;Clostridia;Peptostreptococcales-Tissierellales;Anaerovoracaceae;Uncl	-0.781897	-0.113317	0.438196	1.04469	0.150645	0.30151	-1.36904	-0.195828	0.177495	-1.39488	-0.199379	0.169611	-1.22664	-0.176127	0.226067	-2.12211	-0.295699	0.0391282	0.408015	0.0628337	0.685335	-0.784059	-0.113626	0.436939	-0.616049	-0.0894994	0.540834	-2.00905	-0.292938	0.0508358	-0.335312	-0.0488519	0.738882	-0.703951	-0.102145	0.484937	1.27128	0.182328	0.209883	-2.06851	-0.288861	0.0441185	-1.04673	-0.154172	0.300814	0.709082	0.102881	0.481777	-1.83658
Actinobacteriota;Coriobacteriia;Coriobacteriales;Atopobiaceae;Uncl	0.337068	0.0491071	0.737566	1.92509	0.270347	0.0602818	-0.716	-0.103874	0.477534	0.87209	0.12619	0.387593	0.571281	0.0830421	0.570531	-0.320449	-0.0466914	0.750048	1.32389	0.200147	0.1927	1.9805	0.277537	0.0535175	-0.425213	-0.0619048	0.672622	1.10653	0.166392	0.274649	-0.91025	-0.131619	0.367335	0.120401	0.0175595	0.904679	0.0918321	0.0133939	0.927222	-0.659106	-0.0956992	0.513044	0.610162	0.0905837	0.544824	1.35394	0.19375	0.182231	1.73197
Bdellovibrionota;Bdellovibrionia;Bacteriovoracales;Bacteriovoracaceae;Uncl	1.06207	0.153093	0.293629	0.885168	0.128052	0.380572	0.98979	0.142894	0.327345	1.28127	0.183712	0.206384	1.28137	0.183726	0.206349	1.74249	0.246335	0.087964	-0.53195	-0.0818066	0.597563	-1.58062	-0.224663	0.120673	1.65558	0.234743	0.104471	0.38125	0.0580421	0.704895	0.105742	0.0154222	0.916237	-1.20781	-0.173506	0.233162	1.73219	0.244968	0.0897982	1.13493	0.163324	0.262158	0.882523	0.130435	0.382184	0.0699739	0.0102062	0.944511	-1.30006
Bacteroidota;Bacteroidia;Bacteroidales;Barnesiellaceae;Uncl	-0.450026	-0.065502	0.654761	0.765876	0.111024	0.447579	0.861451	0.124675	0.393363	-1.43915	-0.205443	0.156736	-0.510616	-0.0742752	0.61201	0.126766	0.0184876	0.899666	1.12809	0.17149	0.265684	0.847007	0.122616	0.401284	0.301214	0.0438943	0.76458	-1.63335	-0.241699	0.109697	1.21439	0.174422	0.230664	-0.290326	-0.0423105	0.772844	-0.185639	-0.0270683	0.853527	-1.85337	-0.260973	0.0701126	-1.10904	-0.163112	0.273303	0.559494	0.0813401	0.578481	-1.35193
Firmicutes;Clostridia;Oscillospirales;Butyricicoccaceae;Uncl	0.780846	0.113166	0.438809	0.446589	0.065004	0.657223	1.43478	0.204846	0.157972	0.449592	0.0654391	0.655072	-0.288549	-0.0420519	0.774196	-0.375291	-0.05466	0.709133	-0.266966	-0.0411588	0.790802	-0.322176	-0.0469424	0.748748	0.439331	0.0639519	0.662435	0.785402	0.118923	0.436524	-0.255559	-0.0372513	0.799406	-1.70697	-0.241611	0.0944265	0.595506	0.0865377	0.554362	0.242578	0.0353615	0.809388	-0.327696	-0.0487918	0.744661	-0.318275	-0.0463752	0.751686	-0.66237
Chloroflexi;Anaerolineae;Caldilineales;Caldilineaceae;Uncl	1.20781	0.173506	0.233162	-0.386882	-0.0563429	0.70059	-0.139977	-0.0204135	0.889276	0.917727	0.132681	0.363448	-0.104976	-0.0153105	0.916842	0.423	0.0615838	0.674224	1.58267	0.237239	0.120999	1.13541	0.163391	0.26196	-0.774569	-0.112268	0.442473	1.08006	0.162518	0.286136	0.105742	0.0154222	0.916237	0	0	1	0.56168	0.0816559	0.577003	-0.24509	-0.0357272	0.807454	1.1847	0.173913	0.242356	0.280114	0.0408248	0.780619	1.18498
Bacteroidota;Bacteroidia;Chitinophagales;Chitinophagaceae;Uncl	0.13997	0.0204124	0.889282	0.885168	0.128052	0.380572	-1.65567	-0.234755	0.104452	-0.280114	-0.0408248	0.780619	-1.50445	-0.214347	0.139155	-0.636016	-0.0923758	0.527851	-0.53195	-0.0818066	0.597563	-0.739363	-0.107225	0.463364	1.20781	0.173506	0.233162	-0.228503	-0.0348253	0.820338	0.565808	0.082252	0.574216	-0.632406	-0.0918559	0.530187	0.455846	0.0663454	0.6506	-0.0699846	-0.0102078	0.944503	0	0	1	-1.4295	-0.204124	0.159473	-0.696581
Firmicutes;Clostridia;Christensenellales;Christensenellaceae;Uncl	-0.518705	-0.0754453	0.6064	1.25758	0.180427	0.214755	-0.0910738	-0.0132833	0.927821	-0.323322	-0.047109	0.747885	-0.798256	-0.115656	0.428737	-0.0911776	-0.0132984	0.927739	1.43747	0.216544	0.157993	1.06381	0.153338	0.292848	-2.45458	-0.337084	0.0178628	-0.917883	-0.138624	0.3638	0.638356	0.0927127	0.52634	-0.666046	-0.0966975	0.508638	0.372105	0.0541973	0.711488	-0.818154	-0.118499	0.417398	-0.627577	-0.0931469	0.533453	0.354194	0.0515956	0.724778	-0.667971
Proteobacteria;Alphaproteobacteria;SAR11 clade;Clade II;Uncl	0.13997	0.0204124	0.889282	0.885168	0.128052	0.380572	-1.65567	-0.234755	0.104452	-0.280114	-0.0408248	0.780619	-1.50445	-0.214347	0.139155	-0.636016	-0.0923758	0.527851	-0.53195	-0.0818066	0.597563	-0.739363	-0.107225	0.463364	1.20781	0.173506	0.233162	-0.228503	-0.0348253	0.820338	0.565808	0.082252	0.574216	-0.632406	-0.0918559	0.530187	0.455846	0.0663454	0.6506	-0.0699846	-0.0102078	0.944503	0	0	1	-1.4295	-0.204124	0.159473	-0.696581
Proteobacteria;Alphaproteobacteria;SAR11 clade;Clade III;Uncl	0.13997	0.0204124	0.889282	0.885168	0.128052	0.380572	-1.65567	-0.234755	0.104452	-0.280114	-0.0408248	0.780619	-1.50445	-0.214347	0.139155	-0.636016	-0.0923758	0.527851	-0.53195	-0.0818066	0.597563	-0.739363	-0.107225	0.463364	1.20781	0.173506	0.233162	-0.228503	-0.0348253	0.820338	0.565808	0.082252	0.574216	-0.632406	-0.0918559	0.530187	0.455846	0.0663454	0.6506	-0.0699846	-0.0102078	0.944503	0	0	1	-1.4295	-0.204124	0.159473	-0.696581
Proteobacteria;Alphaproteobacteria;SAR11 clade;Clade IV;Uncl	0.13997	0.0204124	0.889282	0.885168	0.128052	0.380572	-1.65567	-0.234755	0.104452	-0.280114	-0.0408248	0.780619	-1.50445	-0.214347	0.139155	-0.636016	-0.0923758	0.527851	-0.53195	-0.0818066	0.597563	-0.739363	-0.107225	0.463364	1.20781	0.173506	0.233162	-0.228503	-0.0348253	0.820338	0.565808	0.082252	0.574216	-0.632406	-0.0918559	0.530187	0.455846	0.0663454	0.6506	-0.0699846	-0.0102078	0.944503	0	0	1	-1.4295	-0.204124	0.159473	-0.696581
Proteobacteria;Gammaproteobacteria;Burkholderiales;Comamonadaceae;Uncl	-1.65558	-0.234743	0.104471	0.492882	0.0717092	0.624391	1.42958	0.204135	0.159452	-1.13476	-0.163299	0.262232	0.632455	0.0918629	0.530155	-0.211199	-0.0307919	0.833645	-0.53195	-0.0818066	0.597563	0	0	1	0.491046	0.0714435	0.625679	-0.688864	-0.104476	0.494609	-0.423725	-0.061689	0.673699	0.989739	0.142887	0.32737	-1.06216	-0.153105	0.293592	0.989894	0.142909	0.327295	-1.57274	-0.228261	0.122784	-0.420611	-0.0612372	0.675956	-0.808053
Actinobacteriota;Coriobacteriia;Coriobacteriales;Coriobacteriales Incertae Sedis;Uncl	-1.16688	-0.167794	0.249144	1.9063	0.267899	0.0627358	-0.0208623	-0.00304306	0.983444	-1.39068	-0.198803	0.170871	0.507053	0.0737598	0.614488	0.6533	0.0948639	0.516746	0.117426	0.0181163	0.907082	0.140175	0.0204424	0.88912	-1.68587	-0.238795	0.0984493	-1.13741	-0.170902	0.261664	0.341667	0.0497754	0.734125	-1.14306	-0.164462	0.258804	0.773822	0.112161	0.442911	-0.854546	-0.123691	0.397137	-1.77417	-0.255686	0.0828017	1.89759	0.266761	0.063903	-1.71913
Bacteroidota;Bacteroidia;Flavobacteriales;Crocinitomicaceae;Uncl	1.73205	0.244949	0.0898236	1.73891	0.24586	0.0885981	-0.491072	-0.0714471	0.625661	1.65558	0.234743	0.104471	-0.210025	-0.030621	0.834556	1.14136	0.164224	0.259504	NA	NA	NA	1.73309	0.245087	0.0896377	-1.57968	-0.224537	0.120887	1.5652	0.232169	0.124867	0.997194	0.143941	0.323777	-1.65558	-0.234743	0.104471	0.774629	0.112277	0.442438	0.385503	0.0561427	0.701604	1.73205	0.25	0.0901149	-0.491046	-0.0714435	0.625679	1.65247
Bacteroidota;Bacteroidia;Flavobacteriales;Cryomorphaceae;Uncl	-0.0912182	-0.0133044	0.927707	0.608479	0.0884083	0.545799	1.1754	0.168984	0.245756	0.275851	0.0402044	0.783872	-0.402513	-0.0586116	0.689131	0.573782	0.0834031	0.568851	-1.26536	-0.191631	0.212717	-0.567151	-0.0824459	0.57331	0.502668	0.0731254	0.617545	0.925845	0.139803	0.359694	0.23857	0.034778	0.812476	-0.935333	-0.13518	0.354398	0.05926	0.00864364	0.952996	0.581049	0.0844519	0.563984	0.251621	0.037483	0.80248	-0.884758	-0.127994	0.380791	0.14064
Firmicutes;Clostridia;Lachnospirales;Defluviitaleaceae;Uncl	-1.33418	-0.191026	0.188574	2.55556	0.349288	0.0138966	-0.570622	-0.0829469	0.570974	-0.413224	-0.0601657	0.681322	0.185696	0.0270766	0.853482	-0.35603	-0.0518625	0.723411	-0.94975	-0.145001	0.347673	0.646979	0.0939542	0.520793	-0.0589272	-0.0085951	0.95326	-1.44996	-0.215902	0.154325	-0.556092	-0.0808488	0.580786	-1.2984	-0.186084	0.200483	-0.856669	-0.123994	0.395975	-1.04169	-0.150222	0.302883	-1.12114	-0.164843	0.268175	1.66127	0.235506	0.103316	-0.386961
Desulfobacterota;Desulfovibrionia;Desulfovibrionales;Desulfovibrionaceae;Uncl	-0.100928	-0.0147202	0.920037	0.709559	0.10295	0.481483	1.64933	0.233906	0.105749	0.0526224	0.00767554	0.958256	-1.18253	-0.169979	0.242945	0.508104	0.0739119	0.613757	1.32879	0.200859	0.191091	1.74723	0.246965	0.0871294	-1.60971	-0.228584	0.114158	-0.745706	-0.112991	0.459902	-0.210683	-0.0307168	0.834045	-2.16662	-0.301344	0.0353665	0.97164	0.140326	0.336204	-0.225778	-0.0329152	0.822353	0.247267	0.0368353	0.805826	-0.389879	-0.056778	0.698387	0.724279
Proteobacteria;Gammaproteobacteria;Ectothiorhodospirales;Ectothiorhodospiraceae;Uncl	-0.277718	-0.0404762	0.782447	0.200786	0.0292752	0.841732	0.466304	0.0678606	0.643152	-0.120401	-0.0175595	0.904679	-0.649746	-0.0943525	0.519019	-1.05039	-0.151448	0.298911	-0.53195	-0.0818066	0.597563	1.36555	0.195348	0.178582	-1.58312	-0.225	0.120102	0.624574	0.0948176	0.535551	-1.86606	-0.262638	0.06828	-0.059173	-0.00863095	0.953065	-0.75546	-0.109532	0.453742	-0.874316	-0.126507	0.386392	-0.0842798	-0.0125627	0.933208	0.140815	0.0205357	0.888618	1.14542
Actinobacteriota;Coriobacteriia;Coriobacteriales;Eggerthellaceae;Uncl	0.00993386	0.001449	0.992116	-0.794979	-0.115188	0.430622	-1.53039	-0.217868	0.132623	-0.756558	-0.109689	0.453091	0.97025	0.140129	0.336889	-0.32404	-0.0472134	0.747345	0.255359	0.0393721	0.799693	0.877293	0.126931	0.38479	0.0695406	0.010143	0.944854	-0.569606	-0.0865383	0.571909	-0.0445327	-0.00649562	0.964668	1.15756	0.16649	0.252894	-0.329215	-0.0479656	0.743456	-0.622518	-0.0904315	0.53661	-0.126827	-0.0189028	0.899643	0.8143	0.117949	0.41958	0.0596248
Proteobacteria;Gammaproteobacteria;Enterobacterales;Enterobacteriaceae;Uncl	-0.526792	-0.0766146	0.600816	0.228505	0.0333123	0.820245	0.131896	0.0192354	0.89563	1.14364	0.164544	0.258564	-1.89766	-0.266771	0.0638932	-0.983948	-0.142068	0.330179	-1.04007	-0.158458	0.304259	-0.59204	-0.0860377	0.556661	1.33827	0.19159	0.187247	0.510559	0.0776245	0.612271	-0.182763	-0.0266493	0.85577	-0.617863	-0.0897608	0.539648	0.159623	0.0232771	0.873862	-0.635914	-0.0923611	0.527917	-0.141674	-0.0211148	0.88797	-0.982105	-0.141807	0.331077	0.2644
Firmicutes;Bacilli;Erysipelotrichales;Erysipelatoclostridiaceae;Uncl	0.887289	0.128354	0.379442	-0.631475	-0.0917218	0.53079	-0.696177	-0.101028	0.489747	0.0494302	0.00720995	0.960786	-0.32801	-0.0477905	0.744361	-0.226124	-0.0329656	0.822086	1.53326	0.230232	0.13271	-0.0583725	-0.00851419	0.953699	-0.990124	-0.142941	0.327184	0.650997	0.0987905	0.518512	-1.43694	-0.205141	0.15736	-0.0609264	-0.00888668	0.951676	0.952005	0.137544	0.345965	-1.76788	-0.249704	0.0835714	0.692427	0.102675	0.492227	1.49723	0.213364	0.14102	-0.158184
Firmicutes;Bacilli;Erysipelotrichales;Erysipelotrichaceae;Uncl	0.0380827	0.00555484	0.969783	1.92075	0.269782	0.0608408	0.932349	0.134757	0.355921	0.0626538	0.00913861	0.950308	-0.223715	-0.0326148	0.823949	0.0395337	0.00576649	0.968632	0.936784	0.143062	0.354225	2.18398	0.303536	0.0339884	-1.63015	-0.231332	0.109754	0.346839	0.0528186	0.730404	0.0160878	0.00234663	0.987232	-1.28872	-0.184743	0.203803	-0.195418	-0.0284931	0.845908	-0.899011	-0.130021	0.37323	-0.437148	-0.0650282	0.664095	0.839107	0.12149	0.405657	0.750461
Bacteroidota;Bacteroidia;Bacteroidales;F082;Uncl	0.13997	0.0204124	0.889282	0.885168	0.128052	0.380572	-1.65567	-0.234755	0.104452	-0.280114	-0.0408248	0.780619	-1.50445	-0.214347	0.139155	-0.636016	-0.0923758	0.527851	-0.53195	-0.0818066	0.597563	-0.739363	-0.107225	0.463364	1.20781	0.173506	0.233162	-0.228503	-0.0348253	0.820338	0.565808	0.082252	0.574216	-0.632406	-0.0918559	0.530187	0.455846	0.0663454	0.6506	-0.0699846	-0.0102078	0.944503	0	0	1	-1.4295	-0.204124	0.159473	-0.696581
Bacteroidota;Bacteroidia;Flavobacteriales;Flavobacteriaceae;Uncl	0.842852	0.122024	0.40358	1.27592	0.18297	0.208255	-0.488913	-0.0711346	0.627177	0.680735	0.0988095	0.499379	-0.189842	-0.0276807	0.85025	0.724232	0.105056	0.472513	-0.763686	-0.11703	0.449323	-1.66048	-0.2354	0.103475	2.08347	0.290774	0.0426727	0.0992027	0.0151265	0.921438	0.486299	0.0707562	0.629015	-1.3151	-0.188393	0.194855	1.54471	0.219808	0.129124	0.736825	0.106862	0.464891	0.614653	0.0912449	0.541879	-0.981113	-0.141667	0.331561	-1.43002
Proteobacteria;Gammaproteobacteria;Pseudomonadales;Halieaceae;Uncl	1.20781	0.173506	0.233162	-0.386882	-0.0563429	0.70059	-0.139977	-0.0204135	0.889276	0.917727	0.132681	0.363448	-0.104976	-0.0153105	0.916842	0.423	0.0615838	0.674224	1.58267	0.237239	0.120999	1.13541	0.163391	0.26196	-0.774569	-0.112268	0.442473	1.08006	0.162518	0.286136	0.105742	0.0154222	0.916237	0	0	1	0.56168	0.0816559	0.577003	-0.24509	-0.0357272	0.807454	1.1847	0.173913	0.242356	0.280114	0.0408248	0.780619	1.18498
Firmicutes;Clostridia;Oscillospirales;Hungateiclostridiaceae;Uncl	0.739945	0.107309	0.463014	1.70826	0.241783	0.0941854	-0.734903	-0.106586	0.46605	0.61227	0.0889547	0.54331	-0.169836	-0.0247655	0.865868	-1.10613	-0.159286	0.274298	1.74962	0.260641	0.087488	1.4091	0.201329	0.165389	-0.665552	-0.0966265	0.50895	-1.33962	-0.200156	0.187406	-0.647049	-0.0939642	0.520748	-1.1656	-0.167615	0.249656	1.21582	0.174621	0.230125	0.265214	0.0386565	0.792004	-0.128232	-0.0191123	0.898536	0.577931	0.084002	0.566069	0.194042
Firmicutes;Clostridia;Oscillospirales;Hydrogenoanaerobacterium;Uncl	-0.734315	-0.106502	0.466405	0.473241	0.0688654	0.638232	-1.68379	-0.238518	0.098853	-1.69347	-0.23981	0.096985	-0.677346	-0.0983223	0.501507	-0.578476	-0.0840806	0.565705	1.34001	0.202485	0.187446	0.377774	0.0550205	0.707299	-0.543091	-0.0789706	0.589634	-1.57501	-0.233545	0.122584	0.371308	0.0540815	0.712077	0.165944	0.0241983	0.868913	0.728814	0.105713	0.469732	-2.63674	-0.358973	0.0113095	-0.969115	-0.142983	0.337668	1.34224	0.192138	0.185967	-0.941414
Proteobacteria;Alphaproteobacteria;Caulobacterales;Hyphomonadaceae;Uncl	0.664533	0.09648	0.509596	0.405104	0.0589876	0.687239	0.533433	0.0775747	0.596248	0.543813	0.0790749	0.589141	1.06068	0.152897	0.294256	0.779801	0.113017	0.439417	-1.11392	-0.169397	0.271648	-1.50608	-0.214568	0.138738	1.17475	0.168894	0.246011	1.06919	0.160925	0.290948	0.552345	0.0803076	0.583329	-0.175359	-0.0255704	0.861551	-0.0412514	-0.00601703	0.96727	1.88481	0.265092	0.065647	0.882567	0.130441	0.382161	-1.23334	-0.177059	0.223581	-0.028854
Chloroflexi;Chloroflexia;Thermomicrobiales;JG30-KF-CM45;Uncl	1.04434	0.150595	0.30167	0.0747551	0.0109035	0.940727	-0.242969	-0.0354185	0.809086	0.48272	0.0702381	0.631535	-1.70976	-0.241983	0.0939048	-0.963521	-0.139176	0.340218	0.766326	0.117428	0.447768	-0.46346	-0.0674486	0.645174	0.181657	0.0264881	0.856633	0.796932	0.120643	0.429869	-0.27977	-0.0407748	0.780881	-1.47121	-0.209821	0.147898	1.49209	0.212665	0.142358	0.0714279	0.0104183	0.94336	0.926856	0.136867	0.358946	-1.54788	-0.220238	0.128358	-0.199729
Firmicutes;Clostridia;Lachnospirales;Lachnospiraceae;Uncl	-0.161642	-0.0235714	0.87228	1.02701	0.148151	0.309674	-2.4842	-0.340681	0.0166049	-0.254814	-0.0371429	0.799978	-1.38391	-0.197872	0.172924	-1.25815	-0.180506	0.214552	0.768819	0.117805	0.446303	-1.67221	-0.23697	0.101128	0.407862	0.0593878	0.685227	-1.53464	-0.227873	0.132198	-1.21748	-0.174852	0.229499	-0.925437	-0.133776	0.359466	1.18204	0.169911	0.243136	-0.665698	-0.0966474	0.508858	-0.931941	-0.137604	0.35634	-0.0713586	-0.0104082	0.943415	-1.23586
Firmicutes;Bacilli;Lactobacillales;Lactobacillaceae;Uncl	0.0113181	0.00165091	0.991018	1.26985	0.182129	0.210389	-1.15247	-0.165779	0.254957	1.57311	0.223649	0.122402	1.28505	0.184236	0.20507	-1.10961	-0.159775	0.272811	0.194277	0.0299641	0.846896	0.933129	0.134867	0.355523	-0.404155	-0.0588499	0.687932	0.560959	0.0852342	0.577737	-1.54697	-0.220114	0.128579	-0.508709	-0.0739994	0.613336	0.633888	0.0920693	0.529227	0.239192	0.0348686	0.811996	0.565025	0.0839318	0.574863	1.74423	0.246568	0.0876555	0.886819
Proteobacteria;Alphaproteobacteria;Micavibrionales;Micavibrionaceae;Uncl	0.397091	0.0578247	0.693098	0.186347	0.0271715	0.852974	1.91477	0.269003	0.0616193	0.895505	0.129522	0.375081	0.939229	0.135733	0.352415	1.12979	0.162603	0.264299	-0.94975	-0.145001	0.347673	-0.582325	-0.0846361	0.563131	0.403013	0.0586841	0.688766	1.54559	0.229414	0.129531	0.425178	0.0618997	0.672647	-0.604977	-0.0879034	0.548104	0.118281	0.0172505	0.906349	1.38839	0.198488	0.171564	0.878748	0.129886	0.384206	-0.196189	-0.0286054	0.845308	0.430687
Bacteroidota;Bacteroidia;Bacteroidales;Muribaculaceae;Uncl	0.621841	0.0903339	0.537052	1.37495	0.196641	0.175667	0.624228	0.090678	0.535496	1.73145	0.244869	0.0899319	-1.17673	-0.16917	0.245228	-1.63283	-0.231692	0.109187	-1.13728	-0.172845	0.261867	1.09952	0.158357	0.277143	1.09002	0.157024	0.28126	0.272362	0.0414991	0.786647	-0.00292987	-0.000427365	0.997675	-1.16469	-0.167488	0.25002	1.19903	0.172281	0.236527	-0.428046	-0.0623156	0.670572	0.0816711	0.0121739	0.93527	-0.381008	-0.05549	0.704914	0.0447743
Myxococcota;Polyangia;Nannocystales;Nannocystaceae;Uncl	1.20781	0.173506	0.233162	-0.386882	-0.0563429	0.70059	-0.139977	-0.0204135	0.889276	0.917727	0.132681	0.363448	-0.104976	-0.0153105	0.916842	0.423	0.0615838	0.674224	1.58267	0.237239	0.120999	1.13541	0.163391	0.26196	-0.774569	-0.112268	0.442473	1.08006	0.162518	0.286136	0.105742	0.0154222	0.916237	0	0	1	0.56168	0.0816559	0.577003	-0.24509	-0.0357272	0.807454	1.1847	0.173913	0.242356	0.280114	0.0408248	0.780619	1.18498
Proteobacteria;Gammaproteobacteria;Nitrococcales;Nitrococcaceae;Uncl	0.210009	0.0306186	0.834568	-0.813314	-0.117808	0.420139	0.139977	0.0204135	0.889276	0.420611	0.0612372	0.675956	0.315223	0.0459314	0.753988	-0.352296	-0.0513199	0.726192	-0.53195	-0.0818066	0.597563	0.918252	0.132755	0.363176	-0.280114	-0.0408248	0.780619	0.534619	0.081259	0.595667	-1.66851	-0.236474	0.101864	-0.846012	-0.122474	0.401833	0.280136	0.040828	0.780603	1.208	0.173532	0.233089	0.365116	0.0543478	0.716735	-0.989739	-0.142887	0.32737	0.957732
Cyanobacteria;Cyanobacteriia;Cyanobacteriales;Nostocaceae;Uncl	-0.632406	-0.0918559	0.530187	1.10256	0.158785	0.275832	1.28134	0.183721	0.206361	-0.350308	-0.051031	0.727673	0.810321	0.11738	0.42184	1.06823	0.15396	0.290873	-0.53195	-0.0818066	0.597563	-1.06268	-0.153179	0.293355	-1.50433	-0.21433	0.139186	0.228503	0.0348253	0.820338	1.44051	0.20563	0.156352	1.35516	0.193918	0.181845	-0.846078	-0.122484	0.401797	0.491122	0.0714544	0.625626	-0.438425	-0.0652174	0.663176	0.491046	0.0714435	0.625679	-1.03309
[truncated: 85 more rows]
[truncated: 5 more columns]
